# Supplementary material for: Identification and Analysis of MYB Gene Family for Discovering Potential Regulators Responding to Abiotic Stresses in Curcuma wenyujin
Source: Front Genet. 2022 Apr 25;13:894928. doi: 10.3389/fgene.2022.894928 (PMC9081655; doi:10.3389/fgene.2022.894928)
Supplement: Supplementary file 1 [file DataSheet1.ZIP]

Archive with 13 entries (13 files):
- Table S5.docx
- Table S6.xlsx
- Table S7.xlsx
- Table S8.xlsx
- Figure S1.tif
- Figure S2 .pdf
- Figure S3.pdf
- Figure S4.tif
- Figure S5.tif
- Table S1.xlsx
- Table S2.xls
- Table S3.xlsx
- Table S4.xlsx
