# Supplementary material for: Identification and Analysis of MYB Gene Family for Discovering Potential Regulators Responding to Abiotic Stresses in Curcuma wenyujin
Source: Front Genet. 2022 Apr 25;13:894928. doi: 10.3389/fgene.2022.894928 (PMC9081655; doi:10.3389/fgene.2022.894928)
Supplement: Supplementary file 1 [file DataSheet1.ZIP › Table S6.xlsx]

## Sheet: Arabidopsis thaliana R2R3-MYBs
ID	amino acid sequence
AT3G27920AtMYB0	MRIRRRDEKENQEYKKGLWTVEEDNILMDYVLNHGTGQWNRIVRKTGLKRCGKSCRLRWMNYLSPNVNKGNFTEQEEDLIIRLHKLLGNRWSLIAKRVPGRTDNQVKNYWNTHLSKKLVGDYSSAVKTTGEDDDSPPSLFITAATPSSCHHQQENIYENIAKSFNGVVSASYEDKPKQELAQKDVLMATTNDPSHYYGNNALWVHDDDFELSSLVMMNFASGDVEYCL
AT3G09230.1AtMYB1	MEAEIVRRSEVTGLRREVEESSIGRGDCDGDGGDVGEDAAGFVGTSGRGRRDRVKGPWSKEEDDVLSELVKRLGARNWSFIARSIPGRSGKSCRLRWCNQLNPNLIRNSFTEVEDQAIIAAHAIHGNKWAVIAKLLPGRTDNAIKNHWNSALRRRFIDFEKAKNIGTGSLVVDDSGFDRTTTVASSEETLSSGGGCHVTTPIVSPEGKEATTSMEMSEEQCVEKTNGEGISRQDDKDPPTLFRPVPRLSSFNACNHMEGSPSPHIQDQNQLQSSKQDAAMLRLLEGAYSERFVPQTCGGGCCSNNPDGSFQQESLLGPEFVDYLDSPTFPSSELAAIATEIGSLAWLRSGLESSSVRVMEDAVGRLRPQGSRGHRDHYLVSEQGTNITNVLST
AT2G47190.1AtMYB2	MEDYERINSNSPTHEEDSDVRKGPWTEEEDAILVNFVSIHGDARWNHIARSSGLKRTGKSCRLRWLNYLRPDVRRGNITLEEQFMILKLHSLWGNRWSKIAQYLPGRTDNEIKNYWRTRVQKQAKHLRCDVNSNLFKETMRNVWMPRLVERINAQSLPTTCEQVESMITDPSQPVNEPSPVEPGFVQFSQNHHQQFVPATELSATSSNSPAETFSDVRGGVVNGSGYDPSGQTGFGEFNDWGCVGGDNMWTDEESFWFLQDQFCPDTTSYSYN
AT1G22640.1AtMYB3	MGRSPCCEKAHMNKGAWTKEEDQLLVDYIRKHGEGCWRSLPRAAGLQRCGKSCRLRWMNYLRPDLKRGNFTEEEDELIIKLHSLLGNKWSLIAGRLPGRTDNEIKNYWNTHIKRKLLSRGIDPNSHRLINESVVSPSSLQNDVVETIHLDFSGPVKPEPVREEIGMVNNCESSGTTSEKDYGNEEDWVLNLELSVGPSYRYESTRKVSVVDSAESTRRWGSELFGAHESDAVCLCCRIGLFRNESCRNCRVSDVRTH
AT4G38620.1AtMYB4	MGRSPCCEKAHTNKGAWTKEEDERLVAYIKAHGEGCWRSLPKAAGLLRCGKSCRLRWINYLRPDLKRGNFTEEEDELIIKLHSLLGNKWSLIAGRLPGRTDNEIKNYWNTHIRRKLINRGIDPTSHRPIQESSASQDSKPTQLEPVTSNTINISFTSAPKVETFHESISFPGKSEKISMLTFKEEKDECPVQEKFPDLNLELRISLPDDVDRLQGHGKSTTPRCFKCSLGMINGMECRCGRMRCDVVGGSSKGSDMSNGFDFLGLAKKETTSLLGFRSLEMK
AT3G13540.1AtMYB5	MMSCGGKKPVSKKTTPCCTKMGMKRGPWTVEEDEILVSFIKKEGEGRWRSLPKRAGLLRCGKSCRLRWMNYLRPSVKRGGITSDEEDLILRLHRLLGNRWSLIAGRIPGRTDNEIKNYWNTHLRKKLLRQGIDPQTHKPLDANNIHKPEEEVSGGQKYPLEPISSSHTDDTTVNGGDGDSKNSINVFGGEHGYEDFGFCYDDKFSSFLNSLINDVGDPFGNIIPISQPLQMDDCKDGIVGASSSSLGHD
AT4G09460.1AtMYB6	MGRSPCCEKAHTNKGAWTKEEDQRLVDYIRNHGEGCWRSLPKSAGLLRCGKSCRLRWINYLRPDLKRGNFTDDEDQIIIKLHSLLGNKWSLIAGRLPGRTDNEIKNYWNTHIKRKLLSHGIDPQTHRQINESKTVSSQVVVPIQNDAVEYSFSNLAVKPKTENSSDNGASTSGTTTDEDLRQNGECYYSDNSGHIKLNLDLTLGFGSWSGRIVGVGSSADSKPWCDPVMEARLSLL
AT2G16720.1AtMYB7	MGRSPCCEKEHMNKGAWTKEEDERLVSYIKSHGEGCWRSLPRAAGLLRCGKSCRLRWINYLRPDLKRGNFTHDEDELIIKLHSLLGNKWSLIAARLPGRTDNEIKNYWNTHIKRKLLSKGIDPATHRGINEAKISDLKKTKDQIVKDVSFVTKFEETDKSGDQKQNKYIRNGLVCKEERVVVEEKIGPDLNLELRISPPWQNQREISTCTASRFYMENDMECSSETVKCQTENSSSISYSSIDISSSNVGYDFLGLKTRILDFRSLEMK
AT1G35515.1AtMYB8	MGRSPCCEKAHMNKGAWTKEEDQRLIDYIRNHGEGSWRSLPKSVGLLRCGKSCRLRWINYLRPDLKRGNFTDGEEQIIVKLHSLFGNKWSLIAGKLPGRTDNEIKNYWNTHIKRKLLNRGIDPKTHGSIIEPKTTSFHPRNEDLKSTFPGSVKLKMETSCENCASTSGTTTDEDLRLSVDCDYRYDHLDKELNLDLTLGYSPTRFVGVGSCY
AT5G16770.1AtMYB9	MGRSPCCDENGLKKGPWTQEEDDKLIDHIQKHGHGSWRALPKQAGLNRCGKSCRLRWTNYLRPDIKRGNFTEEEEQTIINLHSLLGNKWSSIAGNLPGRTDNEIKNYWNTHLRKKLLQMGIDPVTHRPRTDHLNVLAALPQLIAAANFNSLLNLNQNVQLDATTLAKAQLLHTMIQVLSTNNNTTNPSFSSSTMQNSNTNLFGQASYLENQNLFGQSQNFSHILEDENLMVKTQIIDNPLDSFSSPIQPGFQDDHNSLPLLVPASPEESKETQRMIKNKDIVDYHHHDASNPSSSNSTFTQDHHHPWCDTIDDGASDSFWKEIIEQTCSEPWPFPE
AT3G12820.1AtMYB10	MGNRRAPCCDKSQVKRGPWSDEESERLRSFILKNGHQNWRSLPKLAGLMRCGKSCRLRWINYLRPGLKRGNFTKEEEDTIIHLHQAYGNKWSKIASNFPGRTDNEIKNVWNTHLKKRLVKRSISSSSSDVTNHSVSSTSSSSSSISSVLQDVIIKSERPNQEEEFGEILVEQMACGFEVDAPQSLECLFDDSQVPPPISKPDSLQTHGKSSDHEFWSRLIEPGFDDYNEWLIFLDNQTC
AT3G62610.1AtMYB11	MGRAPCCEKVGIKKGRWTAEEDRTLSDYIQSNGEGSWRSLPKNAGLKRCGKSCRLRWINYLRSDIKRGNITPEEEDVIVKLHSTLGTRWSTIASNLPGRTDNEIKNYWNSHLSRKLHGYFRKPTVANTVENAPPPPKRRPGRTSRSAMKPKFILNPKNHKTPNSFKANKSDIVLPTTTIENGEGDKEDALMVLSSSSLSGAEEPGLGPCGYGDDGDCNPSINGDDGALCLNDDIFDSCFLLDDSHAVHVSSCESNNVKNSEPYGGMSVGHKNIETMADDFVDWDFVWREGQTLWDEKEDLDSVLSRLLDGEEMESEIRQRDSNDFGEPLDIDEENKMAAWLLS
AT2G47460.1AtMYB12	MGRAPCCEKVGIKRGRWTAEEDQILSNYIQSNGEGSWRSLPKNAGLKRCGKSCRLRWINYLRSDLKRGNITPEEEELVVKLHSTLGNRWSLIAGHLPGRTDNEIKNYWNSHLSRKLHNFIRKPSISQDVSAVIMTNASSAPPPPQAKRRLGRTSRSAMKPKIHRTKTRKTKKTSAPPEPNADVAGADKEALMVESSGAEAELGRPCDYYGDDCNKNLMSINGDNGVLTFDDDIIDLLLDESDPGHLYTNTTCGGDGELHNIRDSEGARGFSDTWNQGNLDCLLQSCPSVESFLNYDHQVNDASTDEFIDWDCVWQEGSDNNLWHEKENPDSMVSWLLDGDDEATIGNSNCENFGEPLDHDDESALVAWLLS
AT1G06180.1AtMYB13	MGRRPCCEKIGLKKGPWSAEEDRILINYISLHGHPNWRALPKLAGLLRCGKSCRLRWINYLRPDIKRGNFTPHEEDTIISLHQLLGNRWSAIAAKLPGRTDNEIKNVWHTHLKKRLHHSQDQNNKEDFVSTTAAEMPTSPQQQSSSSADISAITTLGNNNDISNSNKDSATSSEDVLAIIDESFWSEVVLMDCDISGNEKNEKKIENWEGSLDRNDKGYNHDMEFWFDHLTSSSCIIGEMSDISEF
AT2G31180.1AtMYB14	MGRAPCCEKMGVKRGPWTPEEDQILINYIHLYGHSNWRALPKHAGLLRCGKSCRLRWINYLRPDIKRGNFTPQEEQTIINLHESLGNRWSAIAAKLPGRTDNEIKNVWHTHLKKRLSKNLNNGGDTKDVNGINETTNEDKGSVIVDTASLQQFSNSITTFDISNDNKDDIMSYEDISALIDDSFWSDVISVDNSNKNEKKIEDWEGLIDRNSKKCSYSNSKLYNDDMEFWFDVFTSNRRIEEFSDIPEF
AT3G23250.1AtMYB15	MGRAPCCEKMGLKRGPWTPEEDQILVSFILNHGHSNWRALPKQAGLLRCGKSCRLRWMNYLKPDIKRGNFTKEEEDAIISLHQILGNRWSAIAAKLPGRTDNEIKNVWHTHLKKRLEDYQPAKPKTSNKKKGTKPKSESVITSSNSTRSESELADSSNPSGESLFSTSPSTSEVSSMTLISHDGYSNEINMDNKPGDISTIDQECVSFETFGADIDESFWKETLYSQDEHNYVSNDLEVAGLVEIQQEFQNLGSANNEMIFDSEMDFWFDVLARTGGEQDLLAGL
AT5G15310.1AtMYB16	MGRSPCCDKLGLKKGPWTPEEDQKLLAYIEEHGHGSWRSLPEKAGLHRCGKSCRLRWTNYLRPDIKRGKFNLQEEQTIIQLHALLGNRWSAIATHLPKRTDNEIKNYWNTHLKKRLVKMGIDPVTHKPKNETPLSSLGLSKNAAILSHTAQWESARLEAEARLARESKLLHLQHYQTKTSSQPHHHHGFTHKSLLPNWTTKPHEDQQQLESPTSTVSFSEMKESIPAKIEFVGSSTGVTLMKEPEHDWINSTMHEFETTQMGEGIEEGFTGLLLGGDSIDRSFSGDKNETAGESSGGDCNYYEDNKNYLDSIFNFVDPSPSDSPMF
AT3G61250.1AtMYB17	MGRTPCCDKIGLKKGPWTPEEDEVLVAHIKKNGHGSWRTLPKLAGLLRCGKSCRLRWTNYLRPDIKRGPFTADEEKLVIQLHAILGNRWAAIAAQLPGRTDNEIKNLWNTHLKKRLLSMGLDPRTHEPLPSYGLAKQAPSSPTTRHMAQWESARVEAEARLSRESMLFSPSFYSGVVKTECDHFLRIWNSEIGEAFRNLAPLDESTITSQSPCSRATSTSSALLKSSTNSWGGKEVTVAIHGSDYSPYSNDLEDDSTDSALQLLLDFPISDDDMSFLEENIDSYSQAPPIGLVSMVSKF
AT4G25560.1AtMYB18	MAKTKYGERHRKGLWSPEEDEKLRSFILSYGHSCWTTVPIKAGLQRNGKSCRLRWINYLRPGLKRDMISAEEEETILTFHSSLGNKWSQIAKFLPGRTDNEIKNYWHSHLKKKWLKSQSLQDAKSISPPSSSSSSLVACGKRNPETLISNHVFSFQRLLENKSSSPSQESNGNNSHQCSSAPEIPRLFFSEWLSSSYPHTDYSSEFTDSKHSQAPNVEETLSAYEEMGDVDQFHYNEMMINNSNWTLNDIVFGSKCKKQEHHIYREASDCNSSAEFFSPSTTT
AT5G52260.1AtMYB19	MTKSGERPKQRQRKGLWSPEEDQKLKSFILSRGHACWTTVPILAGLQRNGKSCRLRWINYLRPGLKRGSFSEEEEETILTLHSSLGNKWSRIAKYLPGRTDNEIKNYWHSYLKKRWLKSQPQLKSQISDLTESPSSLLSCGKRNLETETLDHVISFQKFSENPTSSPSKESNNNMIMNNSNNLPKLFFSEWISSSNPHIDYSSAFTDSKHINETQDQINEEEVMMINNNNYSSLEDVMLRTDFLQPDHEYANYYSSGDFFINSDQNYV
AT1G66230.1AtMYB20	MGRQPCCDKVGLKKGPWTAEEDRKLINFILTNGQCCWRAVPKLSGLLRCGKSCRLRWTNYLRPDLKRGLLSDYEEKMVIDLHSQLGNRWSKIASHLPGRTDNEIKNHWNTHIKKKLRKMGIDPLTHKPLSIVEKEDEEPLKKLQNNTVPFQETMERPLENNIKNISRLEESLGDDQFMEINLEYGVEDVPLIETESLDLICSNSTMSSSTSTSSHSSNDSSFLKDLQFPEFEWSDYGNSNNDNNNGVDNIIENNMMSLWEISDFSSLDLLLNDESSSTFGLF
AT3G27810.1AtMYB21	MEKRGGGSSGGSGSSAEAEVRKGPWTMEEDLILINYIANHGDGVWNSLAKSAGLKRTGKSCRLRWLNYLRPDVRRGNITPEEQLIIMELHAKWGNRWSKIAKHLPGRTDNEIKNFWRTRIQKYIKQSDVTTTSSVGSHHSSEINDQAASTSSHNVFCTQDQAMETYSPTPTSYQHTNMEFNYGNYSAAAVTATVDYPVPMTVDDQTGENYWGMDDIWSSMHLLNGN
AT5G40430.1AtMYB22	MGEPQLFDVPVLEGIKNTTNEIMNQLEDDKMKKTYENKKEASTSKYLKKSDITKKRWTESEDIKLKEMVALEPKKWTKVAKHFEGRTPKQCRERWHNHARPNVKKTTWSEEEDQILIEVHKVIGAKWIQISEQLPGRSYNNVKNHWNTTKRRVQNKSGRTVNRVGNNILENYIRSITINNDDESDGEPTNIENYHDDSEDMLYGEMNLSPEAITQTTKPLTDASTISPYIPMPKENYTLEVCESLEDYLELLRWWD
AT5G40330.1AtMYB23	MRMTRDGKEHEYKKGLWTVEEDKILMDYVRTHGQGHWNRIAKKTGLKRCGKSCRLRWMNYLSPNVNRGNFTDQEEDLIIRLHKLLGNRWSLIAKRVPGRTDNQVKNYWNTHLSKKLGLGDHSTAVKAACGVESPPSMALITTTSSSHQEISGGKNSTLRFDTLVDESKLKPKSKLVHATPTDVEVAATVPNLFDTFWVLEDDFELSSLTMMDFTNGYCL
AT5G40350.1AtMYB24	MEKRESSGGSGSGDAEVRKGPWTMEEDLILINYIANHGEGVWNSLAKSAGLKRTGKSCRLRWLNYLRPDVRRGNITPEEQLTIMELHAKWGNRWSKIAKHLPGRTDNEIKNFWRTKIQKYIIKSGETTTVGSQSSEFINHHATTSHVMNDTQETMDMYSPTTSYQHASNINQQLNYGNYVPESGSIMMPLSVDQSEQNYWSVDDLWPMNIYNGN
AT2G39880.1AtMYB25	MNGEISRPPELISSRNPCKSFENAIHKAVEAELAELAKSDANGGGKSKVKGPWLPEQDEALTRLVKMCGPRNWNLISRGIPGRSGKSCRLRWCNQLDPILKRKPFSDEEEHMIMSAQAVLGNKWSVIAKLLPGRTDNAIKNHWNSNLRRKPAEQWKIPLLMSNTEIVYQLYPSMVRRISNASPKEHLPQEEETGVLSDDKMDDEAKEPPREQNSKTGVYRPVARMGAFSVCKPGYMAPCEGPLVQASRPDSLAGKFLQSLCYDPIIPSKCGHGCCNHQDSTTLSSSSVLGSEFVDYEEHSSAELDKELISISNDLNNTAWIRSGKEAEQSLKADDQFRREYAHSKFSGMVNNGVSSQMVRQDLRALS
AT3G13890.1AtMYB26	MGHHSCCNKQKVKRGLWSPEEDEKLINYINSYGHGCWSSVPKHAGTYTHIHGFCLQRCGKSCRLRWINYLRPDLKRGSFSPQEAALIIELHSILGNRWAQIAKHLPGRTDNEVKNFWNSSIKKKLMSHHHHGHHHHHLSSMASLLTNLPYHNGFNPTTVDDESSRFMSNIITNTNPNFITPSHLSLPSPHVMTPLMFPTSREGDFKFLTTNNPNQSHHHDNNHYNNLDILSPTPTINNHHQPSLSSCPHDNNLQWPALPDFPASTISGFQETLQDYDDANKLNVFVTPFNDNAKKLLCGEVLEGKVLSSSSPISQDHGLFLPTTYNFQMTSTSDHQHHHRVDSYINHMIIPSSSSSSPISCGQYVIT
AT3G53200.1AtMYB27	MDFKKEETLRRGPWLEEEDERLVKVISLLGERRWDSLAIVSGLKRSGKSCRLRWMNYLNPTLKRGPMSQEEERIIFQLHALWGNKWSKIARRLPGRTDNEIKNYWRTHYRKKQEAQNYGKLFEWRGNTGEELLHKYKETEITRTKTTSQEHGFVEVVSMESGKEANGGVGGRESFGVMKSPYENRISDWISEISTDQSEANLSEDHSSNSCSENNINIGTWWFQETRDFEEFSCSLWS
AT5G61420.1AtMYB28	MLHASRGNKWSVIARHLPRRTDNEIKNYWNTHLKKRLMEQGIDPVTHKPLASSSNPTVDENLNSPNASSSDKQYSRSSSMPFLSRPPPSSCNMVSKVSELSSNDGTPIQGSSLSCKKRFKKSSSTSRLLNKVAAKATSIKDILSASMEGSLSATTISHASFFNGFTEQIRNEEDSSNTSLTNTLAEFDPFSPSSLYPEHEINATSDLNMDQDYDFSQFFEKFGGDNHNEENSMNDLLMSDVSQEVSSTSVDDQDNMVGNFEGWSNYLLDHTNFMYDTDSDSLEKHFI
AT5G07690.1AtMYB29	MSRKPCCVGEGLKKGAWTAEEDKKLISYIHEHGEGGWRDIPQKAGLKRCGKSCRLRWANYLKPDIKRGEFSYEEEQIIIMLHASRGNKWSVIARHLPKRTDNEIKNYWNTHLKKLLIDKGIDPVTHKPLAYDSNPDEQSQSGSISPKSLPPSSSKNVPEITSSDETPKYDASLSSKKRCFKRSSSTSKLLNKVAARASSMGTILGASIEGTLISSTPLSSCLNDDFSETSQFQMEEFDPFYQSSEHIIDHMKEDISINNSEYDFSQFLEQFSNNEGEEADNTGGGYNQDLLMSDVSSTSVDEDEMMQNITGWSNYLLDHSDFNYDTSQDYDDKNFI
AT3G28910.1AtMYB30	MVRPPCCDKGGVKKGPWTPEEDIILVTYIQEHGPGNWRAVPTNTGLLRCSKSCRLRWTNYLRPGIKRGNFTEHEEKMIVHLQALLGNRWAAIASYLPQRTDNDIKNYWNTHLKKKLNKVNQDSHQELDRSSLSSSPSSSSANSNSNISRGQWERRLQTDIHLAKKALSEALSPAVAPIITSTVTTTSSSAESRRSTSSASGFLRTQETSTTYASSTENIAKLLKGWVKNSPKTQNSADQIASTEVKEVIKSDDGKECAGAFQSFSEFDHSYQQAGVSPDHETKPDITGCCSNQSQWSLFEKWLFEDSGGQIGDILLDENTNFF
AT1G74650.1AtMYB31	MGRPPCCEKIEVKKGPWTPEEDIILVSYIQQHGPGNWRSVPANTGLLRCSKSCRLRWTNYLRPGIKRGNFTQPEEKMIIHLQALLGNRWAAIASYLPQRTDNDIKNYWNTHLKKKLVMMKFQNGIINENKTNLATDISSCNNNNNGCNHNKRTTNKGQWEKKLQTDINMAKQALFQALSLDQPSSLIPPDPDSPKPHHHSTTTYASSTDNISKLLQNWTSSSSSKPNTSSVSNNRSSSPGEGGLFDHHSLFSSNSESGSVDEKLNLMSETSMFKGESKPDIDMEATPTTTTTDDQGSLSLIEKWLFDDQGLVQCDDSQEDLIDVSLEELK
AT4G34990.1AtMYB32	MGRSPCCEKDHTNKGAWTKEEDDKLISYIKAHGEGCWRSLPRSAGLQRCGKSCRLRWINYLRPDLKRGNFTLEEDDLIIKLHSLLGNKWSLIATRLPGRTDNEIKNYWNTHVKRKLLRKGIDPATHRPINETKTSQDSSDSSKTEDPLVKILSFGPQLEKIANFGDERIQKRVEYSVVEERCLDLNLELRISPPWQDKLHDERNLRFGRVKYRCSACRFGFGNGKECSCNNVKCQTEDSSSSSYSSTDISSSIGYDFLGLNNTRVLDFSTLEMK
AT5G06100.1AtMYB33	MSYTSTDSDHNESPAADDNGSDCRSRWDGHALKKGPWSSAEDDILIDYVNKHGEGNWNAVQKHTSLFRCGKSCRLRWANHLRPNLKKGAFSQEEEQLIVELHAKMGNRWARMAAHLPGRTDNEIKNYWNTRIKRRQRAGLPLYPPEMHVEALEWSQEYAKSRVMGEDRRHQDFLQLGSCESNVFFDTLNFTDMVPGTFDLADMTAYKNMGNCASSPRYENFMTPTIPSSKRLWESELLYPGCSSTIKQEFSSPEQFRNTSPQTISKTCSFSVPCDVEHPLYGNRHSPVMIPDSHTPTDGIVPYSKPLYGAVKLELPSFQYSETTFDQWKKSSSPPHSDLLDPFDTYIQSPPPPTGGEESDLYSNFDTGLLDMLLLEAKIRNNSTKNNLYRSCASTIPSA…
AT5G60890.1AtMYB34	MVRTPCCKEEGIKKGAWTPEEDQKLIAYLHLHGEGGWRTLPEKAGLKRCGKSCRLRWANYLRPDIKRGEFSPEEDDTIIKLHALKGNKWAAIATSLAGRTDNEIKNYWNTNLKKRLKQKGIDAITHKPINSTGQTGFEPKVNKPVYSSGSARLLNRVASKYAVELNRDLLTGIISGNSTVAEDSQNSGDVDSPTSTLLNKMAATSVLINTTTTYSGFSDNCSFTDEFNEFFNNEEISDIYTTVDNFGFMEELKSILSYGDASAGVIENSPEVNVADAMEFIDSWNEDDNMVGVFV
AT3G28470.1AtMYB35	MGRPPCCDKSNVKKGLWTEEEDAKILAYVAIHGVGNWSLIPKKAGLNRCGKSCRLRWTNYLRPDLKHDSFSTQEEELIIECHRAIGSRWSSIARKLPGRTDNDVKNHWNTKLKKKLMKMGIDPVTHKPVSQLLAEFRNISGHGNASFKTEPSNNSILTQSNSAWEMMRNTTTNHESYYTNSPMMFTNSSEYQTTPFHFYSHPNHLLNGTTSSCSSSSSSTSITQPNQVPQTPVTNFYWSDFLLSDPVPQVVGSSATSDLTFTQNEHHFNIEAEYISQNIDSKASGTCHSASSFVDEILDKDQEMLSQFPQLLNDFDY
AT5G57620.1AtMYB36	MGRAPCCDKANVKKGPWSPEEDVKLKDYIDKYGTGGNWIALPQKIGLKRCGKSCRLRWLNYLRPNIKHGGFSEEEDRIILSLYISIGSRWSIIAAQLPGRTDNDIKNYWNTKLKKKLLGRQKQMNRQDSITDSTENNLSNNNNNKSPQNLSNSALERLQLHMQLQNLQSPFSSFYNNPILWPKLHPLLQSTTTNQNPKLASQESFHPLGVNVDHQHNNTKLAQINNGASSLYSENVEQSQNPAHEFQPNFGFSQDLRLDNHNMDFMNRGVSKELFQVGNEFELTNGSSWWSEEVELERKTTSSSSWGSASVLDQTTEGMVMLQDYAQMSYHSV
AT5G23000.1AtMYB37	MGRAPCCDKTKVKRGPWSPEEDSKLRDYIEKYGNGGNWISFPLKAGLRRCGKSCRLRWLNYLRPNIKHGDFSEEEDRIIFSLFAAIGSRWSIIAAHLPGRTDNDIKNYWNTKLRKKLLSSSSDSSSSAMASPYLNPISQDVKRPTSPTTIPSSSYNPYAENPNQYPTKSLISSINGFEAGDKQIISYINPNYPQDLYLSDSNNNTSNANGFLLNHNMCDQYKNHTSFSSDVNGIRSEIMMKQEEIMMMMMIDHHIDQRTKGYNGEFTQGYYNYYNGHGDLKQMISGTGTNSNINMGGSGSSSSSISNLAENKSSGSLLLEYKCLPYFYS
AT2G36890.1AtMYB38	MGRAPCCDKANVKRGPWSPEEDAKLKDYIEKQGTGGNWIALPHKAGLRRCGKSCRLRWLNYLRPNIRHGDFTEEEDNIIYSLFASIGSRWSVIAAHLQGRTDNDIKNYWNTKLKKKLIATMAPPPHHHLAIATSSSSASPSSSSHYNMINSLLPYNPSTNQLLTPHQGIMMTMMGQQQQLFYQEDMGNLVNSPNRNNLIMSHQEDNQEQSTNKGIMLLSDVRSGSSTTSTVTRVKMEHRDHDDHHHHHEEDERSMTSVVMEDYGMEEIKQLISSSCTSSNNSLWFDENKTEDKFMLYY
AT4G17780.1AtMYB39	MGRSPCCDQDKGVKKGPWLPEEDDKLTAYINENGYGNWRSLPKLAGLNRCGKSCRLRWMNYLRPDIRRGKFSDGEESTIVRLHALLGNKWSKIAGHLPGRTDNEIKNYWNTHMRKKLLQMGIDPVTHEPRTNDLSPILDVSQMLAAAINNGQFGNNNLLNNNTALEDILKLQLIHKMLQIITPKAIPNISSFKTNLLNPKPEPVVNSFNTNSVNPKPDPPAGLFINQSGITPEAASDFIPSYENVWDGFEDNQLPGLVTVSQESLNTAKPGTSTTTKVNDHIRTGMMPCYYGDQLLETPSTGSVSVSPETTSLNHPSTAQHSSGSDFLEDWEKFLDDETSDSCWKSFLDLTSPTSSPVPW
AT5G14340.1AtMYB40	MGRKPCCDKIGLKRGPWTIEEDHRLMNFILNNGIHCWRIVPKLAGLLRCGKSCRLRWINYLRPDLKRGGFTDAEEDRIMELHSQLGNRWSKIASHFSGRTDNEIKNHWNTKIKKKMKHLGLDPATHKPMNDITHQTDPNQDKKPNMCSTINEGEEIKDQTPKDDVITETTKTLMLSDNDEELVAKNCKILCAEEVDLESLFETQCNEISSSSFSSLCSNISRSESSSYLAEDSISLEQWDLDMTDPFVPWDLFANLDDNLFLL
AT4G28110.1AtMYB41	MGRSPCCDKNGVKKGPWTAEEDQKLIDYIRFHGPGNWRTLPKNAGLHRCGKSCRLRWTNYLRPDIKRGRFSFEEEETIIQLHSVMGNKWSAIAARLPGRTDNEIKNHWNTHIRKRLVRSGIDPVTHSPRLDLLDLSSLLSALFNQPNFSAVATHASSLLNPDVLRLASLLLPLQNPNPVYPSNLDQNLQTPNTSSESSQPQAETSTVPTNYETSSLEPMNARLDDVGLADVLPPLSESFDLDSLMSTPMSSPRQNSIEAETNSSTFFDFGIPEDFILDDFMF
AT4G12350.1AtMYB42	MGRQPCCDKLMVKKGPWTAEEDKKLINFILTNGHCCWRALPKLAGLRRCGKSCRLRWTNYLRPDLKRGLLSDAEEQLVIDLHALLGNRWSKIAARLPGRTDNEIKNHWNTHIKKKLLKMEIDPSTHQPLNKVFTDTNLVDKSETSSKADNVNDNKIVEIDGTTTNTIDDSIITHQNSSNDDYELLGDIIHNYGDLFNILWTNDEPPLVDDASWSNHNVGIGGTAAVAASDKNNTAAEEDFPERSFEKQNGESWMFLDYCQEFGVEDFGFECYHGFGQSSMKTGHKD
AT5G16600.1AtMYB43	MGRQPCCDKVGLKKGPWTIEEDKKLINFILTNGHCCWRALPKLSGLLRCGKSCRLRWINYLRPDLKRGLLSEYEEQKVINLHAQLGNRWSKIASHLPGRTDNEIKNHWNTHIKKKLRKMGIDPLTHKPLSEQEASQQAQGRKKSLVPHDDKNPKQDQQTKDEQEQHQLEQALEKNNTSVSGDGFCIDEVPLLNPHEILIDISSSHHHHSNDDNVNINTSKFTSPSSSSSSTSSCISSVVPGDEFSKFFDEMEILDLKWLSSDDSLGDDISKDGKFNNSTVDTMNLWDINDLSSLDMFMNEHDDGFIGNGNGCSRMVLDQDSWTFDLL
AT5G67300.1AtMYB44	MADRIKGPWSPEEDEQLRRLVVKYGPRNWTVISKSIPGRSGKSCRLRWCNQLSPQVEHRPFSAEEDETIARAHAQFGNKWATIARLLNGRTDNAVKNHWNSTLKRKCGGYDHRGYDGSEDHRPVKRSVSAGSPPVVTGLYMSPGSPTGSDVSDSSTIPILPSVELFKPVPRPGAVVLPLPIETSSSSDDPPTSLSLSLPGADVSEESNRSHESTNINNTTSSRHNHNNTVSFMPFSGGFRGAIEEMGKSFPGNGGEFMAVVQEMIKAEVRSYMTEMQRNNGGGFVGGFIDNGMIPMSQIGVGRIE
AT3G48920.1AtMYB45	MVFKSEKSNREMKSKEKQRKGLWSPEEDEKLRSHVLKYGHGCWSTIPLQAGLQRNGKSCRLRWVNYLRPGLKKSLFTKQEETILLSLHSMLGNKWSQISKFLPGRTDNEIKNYWHSNLKKGVTLKQHETTKKHQTPLITNSLEALQSSTERSSSSINVGETSNAQTSSFSPNLVFSEWLDHSLLMDQSPQKSSYVQNLVLPEERGFIGPCGPRYLGNDSLPDFVPNSEFLLDDEISSEIEFCTSFSDNFLFDGLINELRPM
AT5G12870.1AtMYB46	MRKPEVAIAASTHQVKKMKKGLWSPEEDSKLMQYMLSNGQGCWSDVAKNAGLQRCGKSCRLRWINYLRPDLKRGAFSPQEEDLIIRFHSILGNRWSQIAARLPGRTDNEIKNFWNSTIKKRLKKMSDTSNLINNSSSSPNTASDSSSNSASSLDIKDIIGSFMSLQEQGFVNPSLTHIQTNNPFPTGNMISHPCNDDFTPYVDGIYGVNAGVQGELYFPPLECEEGDWYNANINNHLDELNTNGSGNAPEGMRPVEEFWDLDQLMNTEVPSFYFNFKQSI
AT1G18710.1AtMYB47	MGRTTWFDVDGMKKGEWTAEEDQKLGAYINEHGVCDWRSLPKRAGLQRCGKSCRLRWLNYLKPGIRRGKFTPQEEEEIIQLHAVLGNRWAAMAKKMQNRTDNDIKNHWNSCLKKRLSRKGIDPMTHEPIIKHLTVNTTNADCGNSSTTTSPSTTESSPSSGSSRLLNKLAAGISSRQHSLDRIKYILSNSIIESSDQAKEEEEKEEEEEERDSMMGQKIDGSEGEDIQIWGEEEVRRLMEIDAMDMYEMTSYDAVMYESSHILDHLF
AT3G46130.1AtMYB48	MMQEEGNRKGPWTEQEDILLVNFVHLFGDRRWDFIAKVSGLNRTGKSCRLRWVNYLHPGLKRGKMTPQEERLVLELHAKWGNRWSKIARKLPGRTDNEIKNYWRTHMRKKAQEKKRPVSPTSSFSNCSSSSVTTTTTNTQDTSCHSRKSSGEVSFYDTGGSRSTREMNQENEDVYSLDDIWREIDHSAVNIIKPVKDIYSEQSHCLSYPNLASPSWESSLDSIWNMDADKSKISSYFANDQFPFCFQHSRSPWSSG
AT5G54230.1AtMYB49	MGKSSSSEESEVKKGPWTPEEDEKLVGYIQTHGPGKWRTLPKNAGLKRCGKSCRLRWTNYLRPDIKRGEFSLQEEETIIQLHRLLGNKWSAIAIHLPGRTDNEIKNYWNTHIKKKLLRMGIDPVTHCPRINLLQLSSFLTSSLFKSMSQPMNTPFDLTTSNINPDILNHLTASLNNVQTESYQPNQQLQNDLNTDQTTFTGLLNSTPPVQWQNNGEYLGDYHSYTGTGDPSNNKVPQAGNYSSAAFVSDHINDGENFKAGWNFSSSMLAGTSSSSSTPLNSSSTFYVNGGSEDDRESFGSDMLMFHHHHDHNNNALNLS
AT1G57560.1AtMYB50	MKRHSCCYKQKLRKGLWSPEEDEKLLNYITKHGHGCWSSVPKLAGLERCGKSCRLRWINYLRPDLKRGAFSSEEQNLIVELHAVLGNRWSQIAARLPGRTDNEIKNLWNSCIKKKLMKKGIDPITHKPLSEVGKETNRSDNNNSTSFSSETNQDLFVKKTSDFAEYSAFQKEESNSVSLRNSLSSMIPTQFNIDDGSVSNAGFDTQVCVKPSIILLPPPNNTSSTVSGQDHVNVSEPNWESNSGTTSHLNNPGMEEMKWSEEYLNESLFSTQVYVKSETDFNSNIAFPWSQSQACDVFPKDLQRMAFSFGGQTL
AT1G18570.1AtMYB51	MVRTPCCKAELGLKKGAWTPEEDQKLLSYLNRHGEGGWRTLPEKAGLKRCGKSCRLRWANYLRPDIKRGEFTEDEERSIISLHALHGNKWSAIARGLPGRTDNEIKNYWNTHIKKRLIKKGIDPVTHKGITSGTDKSENLPEKQNVNLTTSDHDLDNDKAKKNNKNFGLSSASFLNKVANRFGKRINQSVLSEIIGSGGPLASTSHTTNTTTTSVSVDSESVKSTSSSFAPTSNLLCHGTVATTPVSSNFDVDGNVNLTCSSSTFSDSSVNNPLMYCDNFVGNNNVDDEDTIGFSTFLNDEDFMMLEESCVENTAFMKELTRFLHEDENDVVDVTPVYERQDLFDEIDNYFG
AT1G17950.1AtMYB52	MMCSRGHWRPAEDEKLRELVEQFGPHNWNAIAQKLSGRSGKSCRLRWFNQLDPRINRNPFTEEEEERLLASHRIHGNRWSVIARFFPGRTDNAVKNHWHVIMARRGRERSKLRPRGLGHDGTVAATGMIGNYKDCDKERRLATTTAINFPYQFSHINHFQVLKEFLTGKIGFRNSTTPIQEGAIDQTKRPMEFYNFLQVNTDSKIHELIDNSRKDEEEDVDQNNRIPNENCVPFFDFLSVGNSASQGLC
AT5G65230.1AtMYB53	MGRSPSSDETGLKKGPWLPEEDDKLINYIHKHGHSSWSALPKLAGLNRCGKSCRLRWTNYLRPDIKRGKFSAEEEETILNLHAVLGNKWSMIASHLPGRTDNEIKNFWNTHLKKKLIQMGFDPMTHQPRTDDIFSSLSQLMSLSNLRGLVDLQQQFPMEDQALLNLQTEMAKLQLFQYLLQPSPAPMSINNINPNILNLLIKENSVTSNIDLGFLSSHLQDFNNNNLPSLKTLDDNHFSQNTSPIWLHEPPSLNQTMLPTHDPCAQSVDGFGSNQASSSHDQEVAVTDSVDWPDHHLFDDSMFPDISYQS
AT1G73410.1AtMYB54	MIMCSRGHWRPAEDEKLKDLVEQYGPHNWNAIALKLPGRSGKSCRLRWFNQLDPRINRNPFTEEEEERLLAAHRIHGNRWSIIARLFPGRTDNAVKNHWHVIMARRTRQTSKPRLLPSTTSSSSLMASEQIMMSSGGYNHNYSSDDRKKIFPADFINFPYKFSHINHLHFLKEFFTGKIALNHKANQSKKPMEFYNFLQVNTDSNKSEIIDQDSGQSKRSDSDTKHESHVPFFDFLSVGNSAS
AT4G01680.1AtMYB55	MGRHSCCYKQKLRKGLWSPEEDEKLLRYITKYGHGCWSSVPKQAGLQRCGKSCRLRWINYLRPDLKRGAFSQDEENLIIELHAVLGNRWSQIAAQLPGRTDNEIKNLWNSCLKKKLRLRGIDPVTHKLLTEIETGTDDKTKPVEKSQQTYLVETDGSSSTTTCSTNQNNNTDHLYTGNFGFQRLSLENGSRIAAGSDLGIWIPQTGRNHHHHVDETIPSAVVLPGSMFSSGLTGYRSSNLGLIELENSFSTGPMMTEHQQIQESNYNNSTFFGNGNLNWGLTMEENQNPFTISNHSNSSLYSDIKSETNFFGTEATNVGMWPCNQLQPQQHAYGHI
AT5G17800.1AtMYB56	MNPNLLEKDLRGKETTNGSIRYKEANNFRSLPNSHTAACKTSLNNPSISRNHPHNKSASVLESEDEHGNERGENEKSLRMRGKSGINTKVCSRGHWRPTEDAKLKELVAQFGPQNWNLISNHLLGRSGKSCRLRWFNQLDPRINKRAFTEEEEFRLLAAHRAYGNKWALISRLFPGRTDNAVKNHWHVIMARRTRESQRQRQQPPPTLSRDAEMTVSSSCRYNQGKFINEEDDDDDVSAVSTCTTELSLTPPSSAYQPRFFNYDSTLASGKDGQCVQRAEVNGIYGKKMDHQNHHTISVSERKVEMKMRSGYYYFDFLGVGAS
AT3G01530.1AtMYB57	METTMKKKGRVKATITSQKEEEGTVRKGPWTMEEDFILFNYILNHGEGLWNSVAKASGLKRTGKSCRLRWLNYLRPDVRRGNITEEEQLLIIQLHAKLGNRWSKIAKHLPGRTDNEIKNFWRTKIQRHMKVSSENMMNHQHHCSGNSQSSGMTTQGSSGKAIDTAESFSQAKTTTFNVVEQQSNENYWNVEDLWPVHLLNGDHHVI
AT1G16490.1AtMYB58	MGKGRAPCCDKTKVKRGPWSHDEDLKLISFIHKNGHENWRSLPKQAGLLRCGKSCRLRWINYLRPDVKRGNFSAEEEDTIIKLHQSFGNKWSKIASKLPGRTDNEIKNVWHTHLKKRLSSETNLNADEAGSKGSLNEEENSQESSPNASMSFAGSNISSKDDDAQISQMFEHILTYSEFTGMLQEVDKPELLEMPFDLDPDIWSFIDGSDSFQQPENRALQESEEDEVDKWFKHLESELGLEENDNQQQQQQHKQGTEDEHSSSLLESYELLIH
AT5G59780.1AtMYB59	MTPQEERLVLELHAKWGNRWSKIARKLPGRTDNEIKNYWRTHMRKKAQEKKRPMSPTSSSSNCCSSSMTTTTSQDTGGSNGKMNQECEDGYYSMDDIWREIDQSGANVIKPVKDNYYSEQSCYLNFPPLASPTWESSLESIWNMDADESKMSSFAIDQFPLSFEHGSGRL
AT1G08810.1AtMYB60	MGRPPCCDKIGIKKGPWTPEEDIILVSYIQEHGPGNWRSVPTNTGLLRCSKSCRLRWTNYLRPGIKRGNFTPHEEGMIIHLQALLGNKWASIASYLPQRTDNDIKNYWNTHLKKKLNKSDSDERSRSENIALQTSSTRNTINHRSTYASSTENISRLLEGWMRASPKSSTSTTFLEHKMQNRTNNFIDHHSDQFPYEQLQGSWEEGHSKGINGDDDQGIKNSENNNGDDVHHEDGDHEDDDDHNATPPLTFIEKWLLEETSTTGGQMEEMSHLMELSNML
AT1G09540.1AtMYB61	MGRHSCCYKQKLRKGLWSPEEDEKLLTHITNHGHGCWSSVPKLAGLQRCGKSCRLRWINYLRPDLKRGAFSPEEENLIVELHAVLGNRWSQIASRLPGRTDNEIKNLWNSSIKKKLKQRGIDPNTHKPISEVESFSDKDKPTTSNNKRSGNDHKSPSSSSATNQDFFLERPSDLSDYFGFQKLNFNSNLGLSVTTDSSLCSMIPPQFSPGNMVGSVLQTPVCVKPSISLPPDNNSSSPISGGDHVKLAAPNWEFQTNNNNTSNFFDNGGFSWSIPNSSTSSSQVKPNHNFEEIKWSEYLNTPFFIGSTVQSQTSQPIYIKSETDYLANVSNMTDPWSQNENLGTTETSDVFSKDLQRMAVSFGQSL
AT1G68320.1AtMYB62	MENSMKKKKSFKESEDEELRRGPWTLEEDTLLTNYILHNGEGRWNHVAKCAGLKRTGKSCRLRWLNYLKPDIRRGNLTPQEQLLILELHSKWGNRWSKIAQYLPGRTDNEIKNYWRTRVQKQARQLNIESNSDKFFDAVRSFWVPRLIEKMEQNSSTTTTYCCPQNNNNNSLLLPSQSHDSLSMQKDIDYSGFSNIDGSSSTSTCMSHLTTVPHFMDQSNTNIIDGSMCFHEGNVQEFGGYVPGMEDYMVNSDISMECHVADGYSAYEDVTQDPMWNVDDIWQFRE
AT1G79180.1AtMYB63	MGKGRAPCCDKTKVKRGPWSPEEDIKLISFIQKFGHENWRSLPKQSGLLRCGKSCRLRWINYLRPDLKRGNFTSEEEETIIKLHHNYGNKWSKIASQLPGRTDNEIKNVWHTHLKKRLAQSSGTADEPASPCSSDSVSRGKDDKSSHVEDSLNRETNHRNELSTSMSSGGSNQQDDPKIDELRFEYIEEAYSEFNDIIIQEVDKPDLLEIPFDSDPDIWSFLDTSNSFQQSTANENSSGSRATTEEESDEDEVKKWFKHLESELGLEEDDNQQQYKEEESSSSSLLKNYELMIH
AT5G11050.1AtMYB64	MEEQKIQEKSLAHGAAPPLTAVERFLNGQKNEALCFKKQERSIDRPIVKTTRAIEIRNENKENMMFGPRKEKNLAVIGEIVVKGAAKDYTCKDITKKQPYKNIIKGQWTADEDRKLIKLVMQHGERKWAVISEKLEGRAGKQCRERWHNHLRPDIKKDSWSEEEERLLVEAHTRIGNKWAEIAKLIQGRTENSIKNHWNATKRRQNSKRKHKRSKNADSNSDIDDLSPSAKRPRILEDYIKNIENNDKNNGENIMTTSGNNVLSTSNYDQFNSEDSTSSLLDDPYDEELVFLKNIFENHSLENINLSQGTEITQSSSSGFMIENPKPKPNLYNNTFGTHLGAMVTEPANSSHLASDIYLSDLLNGTASSSSSLTFLSSNNNEHAGENELLLPQANSTSE…
AT3G11440.1AtMYB65	MSYTTATADSDDGMHSSIHNESPAPDSISNGCRSRGKRSVLKKGPWTSTEDGILIDYVKKHGEGNWNAVQKHTSLARCGKSCRLRWANHLRPNLKKGAFSQEEEQLIVEMHAKMGNKWAQMAEHLPGRTDNEIKNYWNTRIKRRQRAGLPLYPPEIYVDDLHWSEEYTKSNIIRVDRRRRHQDFLQLGNSKDNVLFDDLNFAASLLPAASDLSDLVACNMLGTGASSSRYESYMPPILPSPKQIWESGSRFPMCSSNIKHEFQSPEHFQNTAVQKNPRSCSISPCDVDHHPYENQHSSHMMMVPDSHTVTYGMHPTSKPLFGAVKLELPSFQYSETSAFDQWKTTPSPPHSDLLDSVDAYIQSPPPSQVEESDCFSSCDTGLLDMLLHEAKIKTSAKHS…
AT5G14750.1AtMYB66	MRKKVSSSGDEGNNEYKKGLWTVEEDKILMDYVKAHGKGHWNRIAKKTGLKRCGKSCRLRWMNYLSPNVKRGNFTEQEEDLIIRLHKLLGNRWSLIAKRVPGRTDNQVKNYWNTHLSKKLGIKDQKTKQSNGDIVYQINLPNPTETSEETKISNIVDNNNILGDEIQEDHQGSNYLSSLWVHEDEFELSTLTNMMDFIDGHCF
AT3G12720.1AtMYB67	MREKWEMKRDEMGHRCCGKHKVKRGLWSPEEDEKLLRYITTHGHPSWSSVPKLAGLQRCGKSCRLRWINYLRPDLRRGSFNEEEEQIIIDVHRILGNKWAQIAKHLPGRTDNEVKNFWNSCIKKKLLSQGLDPSTHNLMPSHKRSSSSNNNNIPKPNKTTSIMKNPTDLDQSTTAFSITNINPPTSTKPNKLKSPNQTTIPSQTVIPINDNMSSTQTMIPINDPMSSLLDDENMIPHWSDVDGMAIHEAPMLPSDKAVVGVDDDDLNMDILFNTPSSSAFDPDFASIFSSAMSIDFNPMDDLGSWTF
AT5G65790.1AtMYB68	MGRAPCCDKANVKKGPWSPEEDAKLKDYIENSGTGGNWIALPQKIGLRRCGKSCRLRWLNYLRPNIKHGGFSEEEDNIICNLYVTIGSRWSIIAAQLPGRTDNDIKNYWNTRLKKKLLNKQRKEFQEARMKQEMVMMKRQQQGQGQGQSNGSTDLYLNNMFGSSPWPLLPQLPPPHHQIPLGMMEPTSCNYYQTTPSCNLEQKPLITLKNMVKIEEEQERTNPDHHHQDSVTNPFDFSFSQLLLDPNYYLGSGGGGEGDFAIMSSSTNSPLPNTSSDQHPSQQQEILQWFGSSNFQTEAINDMFINNNNNIVNLETIENTKVYGDASVAGAAVRAALGGGTTSTSADQSTISWEDITSLVNSEDASYFNAPNHV
AT4G33450.1AtMYB69	MEMSRGSNSFDNKKPSCQRGHWRPVEDDNLRQLVEQYGPKNWNFIAQHLYGRSGKSCRLRWYNQLDPNITKKPFTEEEEERLLKAHRIQGNRWASIARLFPGRTDNAVKNHFHVIMARRKRENFSSTATSTFNQTWHTVLSPSSSLTRLNRSHFGLWRYRKDKSCGLWPYSFVSPPTNGQFGSSSVSNVHHEIYLERRKSKELVDPQNYTFHAATPDHKMTSNEDGPSMGDDGEKNDVTFIDFLGVGLAS
AT2G23290.1AtMYB70	MSGSTRKEMDRIKGPWSPEEDDLLQSLVQKHGPRNWSLISKSIPGRSGKSCRLRWCNQLSPEVEHRGFTAEEDDTIILAHARFGNKWATIARLLNGRTDNAIKNHWNSTLKRKCSGGGGGGEEGQSCDFGGNGGYDGNLTDEKPLKRRASGGGGVVVVTALSPTGSDVSEQSQSSGSVLPVSSSCHVFKPTARAGGVVIESSSPEEEEKDPMTCLRLSLPWVNESTTPPELFPVKREEEEEKEREISGLGGDFMTVVQEMIKTEVRSYMADLQLGNGGGAGGGASSCMVQGTNGRNVGFREFIGLGRIE
AT3G24310.1AtMYB71	MSLWGGMGGGWGMVEEGWRKGPWTAEEDRLLIDYVQLHGEGRWNSVARLAGLKRNGKSCRLRWVNYLRPDLKRGQITPHEETIILELHAKWGNRWSTIARSLPGRTDNEIKNYWRTHFKKKTKSPTNSAEKTKNRILKRQQFQQQRQMELQQEQQLLQFNQIDMKKIMSLLDDDNNNGDNTFSSSSSGESGALYVPHQITHSTTTSGCEPNSNGYYPVVPVTIPEANVNEDNAIWDGLWNLDFEGQGSFGGAACAPRKHYFQNMVIPFC
AT1G56160.1AtMYB72	MGKGRAPCCDKNKVKRGPWSPQEDLTLITFIQKHGHQNWRSLPKLAGLLRCGKSCRLRWINYLRPDVKRGNFSKKEEDAIIHYHQTLGNKWSKIASFLPGRTDNEIKNVWNTHLKKRLTPSSSSSSLSSTHDQSTKADHDKNCDGAQEEIHSGLNESQNSATSSHHQGECMHTKPELHEVNGLNEIQFLLDHDDFDDITSEFLQDNDILFPLDSLLHNHQTHISTQEMTREVTKSQSFDHPQPDIPCGFEDTNEESDLRRQLVESTTPNNEYDEWFNFIDNQTYFDDFNFVGEVCL
AT4G37260.1AtMYB73	MSNPTRKNMERIKGPWSPEEDDLLQRLVQKHGPRNWSLISKSIPGRSGKSCRLRWCNQLSPEVEHRAFSQEEDETIIRAHARFGNKWATISRLLNGRTDNAIKNHWNSTLKRKCSVEGQSCDFGGNGGYDGNLGEEQPLKRTASGGGGVSTGLYMSPGSPSGSDVSEQSSGGAHVFKPTVRSEVTASSSGEDPPTYLSLSLPWTDETVRVNEPVQLNQNTVMDGGYTAELFPVRKEEQVEVEEEEAKGISGGFGGEFMTVVQEMIRTEVRSYMADLQRGNVGGSSSGGGGGGSCMPQSVNSRRVGFREFIVNQIGIGKME
AT4G05100.1AtMYB74	MGRSPCCEKKNGLKKGPWTPEEDQKLIDYINIHGYGNWRTLPKNAGLQRCGKSCRLRWTNYLRPDIKRGRFSFEEEETIIQLHSIMGNKWSAIAARLPGRTDNEIKNYWNTHIRKRLLKMGIDPVTHTPRLDLLDISSILSSSIYNSSHHHHHHHQQHMNMSRLMMSDGNHQPLVNPEILKLATSLFSNQNHPNNTHENNTVNQTEVNQYQTGYNMPGNEELQSWFPIMDQFTNFQDLMPMKTTVQNSLSYDDDCSKSNFVLEPYYSDFASVLTTPSSSPTPLNSSSSTYINSSTCSTEDEKESYYSDNITNYSFDVNGFLQFQ
AT1G56650.1AtMYB75	MEGSSKGLRKGAWTTEEDSLLRQCINKYGEGKWHQVPVRAGLNRCRKSCRLRWLNYLKPSIKRGKLSSDEVDLLLRLHRLLGNRWSLIAGRLPGRTANDVKNYWNTHLSKKHEPCCKIKMKKRDITPIPTTPALKNNVYKPRPRSFTVNNDCNHLNAPPKVDVNPPCLGLNINNVCDNSIIYNKDKKKDQLVNNLIDGDNMWLEKFLEESQEVDILVPEATTTEKGDTLAFDVDQLWSLFDGETVKFD
AT5G07700.1AtMYB76	MSKRPYCIGEGLKKGAWTTEEDKKLISYIHDHGEGGWRDIPEKAGLKRCGKSCRLRWTNYLKPDIKRGEFSYEEEQIIIMLHASRGNKWSVIARHLPKRTDNEVKNYWNTHLKKRLIDDGIDPVTHKPLASSNPNPVEPMKFDFQKKSNQDEHSSQSSSTTPASLPLSSNLNSVKSKISSGETQIESGHVSCKKRFGRSSSTSRLLNKVAARASSIGNILSTSIEGTLRSPASSSGLPDSFSQSYEYMIDNKEDLGTSIDLNIPEYDFPQFLEQLINDDDENENIVGPEQDLLMSDFPSTFVDEDDILGDITSWSTYLLDHPNFMYESDQDSDEKNFL
AT3G50060.1AtMYB77	MADRVKGPWSQEEDEQLRRMVEKYGPRNWSAISKSIPGRSGKSCRLRWCNQLSPEVEHRPFSPEEDETIVTARAQFGNKWATIARLLNGRTDNAVKNHWNSTLKRKCSGGVAVTTVTETEEDQDRPKKRRSVSFDSAFAPVDTGLYMSPESPNGIDVSDSSTIPSPSSPVAQLFKPMPISGGFTVVPQPLPVEMSSSSEDPPTSLSLSLPGAENTSSSHNNNNNALMFPRFESQMKINVEERGEGRRGEFMTVVQEMIKAEVRSYMAEMQKTSGGFVVGGLYESGGNGGFRDCGVITPKVE
AT5G49620.1AtMYB78	MGDKGRSLKINKNMEEFTKVEEEMDVRRGPWTVEEDLELINYIASHGEGRWNSLARCAELKRTGKSCRLRWLNYLRPDVRRGNITLEEQLLILELHTRWGNRWSKIAQYLPGRTDNEIKNYWRTRVQKHAKQLKCDVNSQQFKDTMKYLWMPRLVERIQAASIGSVSMSSCVTTSSDQFVINNNNTNNVDNLALMSNPNGYITPDNSSVAVSPVSDLTECQVSSEVWKIGQDENLVDPKMTSPNYMDNSSGLLNGDFTKMQDQSDLNWFENINGMVPNYSDSFWNIGNDEDFWLLQQHQQVHDNGSF
AT4G13480.1AtMYB79	MVEEVWRKGPWTAEEDRLLIEYVRVHGEGRWNSVSKLAGLKRNGKSCRLRWVNYLRPDLKRGQITPHEESIILELHAKWGNRWSTIARSLPGRTDNEIKNYWRTHFKKKAKPTTNNAEKIKSRLLKRQHFKEQREIELQQEQQLFQFDQLGMKKIISLLEENNSSSSSDGGGDVFYYPDQITHSSKPFGYNSNSLEEQLQGRFSPVNIPDANTMNEDNAIWDGFWNMDVVNGHGGNLGVVAATAACGPRKPYFHNLVIPFC
AT5G56110.1AtMYB80	MGRIPCCEKENVKRGQWTPEEDNKLASYIAQHGTRNWRLIPKNAGLQRCGKSCRLRWTNYLRPDLKHGQFSEAEEHIIVKFHSVLGNRWSLIAAQLPGRTDNDVKNYWNTKLKKKLSGMGIDPVTHKPFSHLMAEITTTLNPPQVSHLAEAALGCFKDEMLHLLTKKRVDLNQINFSNHNPNPNNFHEIADNEAGKIKMDGLDHGNGIMKLWDMGNGFSYGSSSSSFGNEERNDGSASPAVAAWRGHGGIRTAVAETAAAEEEERRKLKGEVVDQEEIGSEGGRGDGMTMMRNHHHHQHVFNVDNVLWDLQADDLINHMV
AT2G26960.1AtMYB81	MGKVRQDSGSDDDNSIKKSFTKGPWTQAEDNLLIAYVDKHGDGNWNAVQNNSGLSRCGKSCRLRWVNHLRPDLKKGAFTEKEEKRVIELHALLGNKWARMAEELPGRTDNEIKNFWNTRLKRLQRLGLPVYPDEVREHAMNAATHSGLNTDSLDGHHSQEYMEADTVEIPEVDFEHLPLNRSSSYYQSMLRHVPPTNVFVRQKPCFFQPPNVYNLIPPSPYMSTGKRPREPETAFPCPGGYTMNEQSPRLWNYPFVENVSEQLPDSHLLGNAAYSSPPGPLVHGVENFEFPSFQYHEEPGGWGADQPNPMPEHESDNTLVQSPLTAQTPSDCPSSSLYDGLLESVVYGSSGEKPATDTDSESSLFQSFTPANENITGKTCFLTLYALHALHCLCNQFKK…
AT5G52600.1AtMYB82	MECKREEGKSYVKRGLWKPEEDMILKSYVETHGEGNWADISRRSGLKRGGKSCRLRWKNYLRPNIKRGSMSPQEQDLIIRMHKLLGNRWSLIAGRLPGRTDNEVKNYWNTHLNKKPNSRRQNAPESIVGATPFTDKPVMSTELRRSHGEGGEEESNTWMEETNHFGYDVHVGSPLPLISHYPDNTLVFDPCFSFTDFFPLL
AT3G08500.1AtMYB83	MMMRKPDITTIRDKGKPNHACGGNNNKPKLRKGLWSPDEDEKLIRYMLTNGQGCWSDIARNAGLLRCGKSCRLRWINYLRPDLKRGSFSPQEEDLIFHLHSILGNRWSQIATRLPGRTDNEIKNFWNSTLKKRLKNNSNNNTSSGSSPNNSNSNSLDPRDQHVDMGGNSTSLMDDYHHDENMMTVGNTMRMDSSSPFNVGPMVNSVGLNQLYDPLMISVPDNGYHQMGNTVNVFSVNGLGDYGNTILDPISKRVSVEGDDWFIPPSENTNVIACSTSNNLNLQALDPCFNSKNLCHSESFKVGNVLGIENGSWEIENPKIGDWDLDGLIDNNSSFPFLDFQVD
AT3G49690.1AtMYB84	MGRAPCCDKANVKKGPWSPEEDAKLKSYIENSGTGGNWIALPQKIGLKRCGKSCRLRWLNYLRPNIKHGGFSEEEENIICSLYLTIGSRWSIIAAQLPGRTDNDIKNYWNTRLKKKLINKQRKELQEACMEQQEMMVMMKRQHQQQQIQTSFMMRQDQTMFTWPLHHHNVQVPALFMNQTNSFCDQEDVKPVLIKNMVKIEDQELEKTNPHHHQDSMTNAFDHLSFSQLLLDPNHNHLGSGEGFSMNSILSANTNSPLLNTSNDNQWFGNFQAETVNLFSGASTSTSADQSTISWEDISSLVYSDSKQFF
AT4G22680.1AtMYB85	MGRQPCCDKLGVKKGPWTVEEDKKLINFILTNGHCCWRALPKLAGLRRCGKSCRLRWTNYLRPDLKRGLLSHDEEQLVIDLHANLGNKWSKIASRLPGRTDNEIKNHWNTHIKKKLLKMGIDPMTHQPLNQEPSNIDNSKTIPSNPDDVSVEPKTTNTKYVEISVTTTEEESSSTVTDQNSSMDNENHLIDNIYDDDELFSYLWSDETTKDEASWSDSNFGVGGTLYDHNISGADADFPIWSPERINDEKMFLDYCQDFGVHDFGF
AT5G26660.1AtMYB86	MGRHSCCFKQKLRKGLWSPEEDEKLLNYITRHGHGCWSSVPKLAGLQRCGKSCRLRWINYLRPDLKRGAFSQDEESLIIELHAALGNRWSQIATRLPGRTDNEIKNFWNSCLKKKLRRKGIDPTTHKPLITNELQSLNVIDQKLTSSEVVKSTGSINNLHDQSMVVSSQQGPWWFPANTTTTNQNSAFCFSSSNTTTVSDQIVSLISSMSTSSSPTPMTSNFSPAPNNWEQLNYCNTVPSQSNSIYSAFFGNQYTEASQTMNNNNPLVDQHHHHQDMKSWASEILHYTEHNQSSETVIEAEVKPDIANYYWRSASSSSSPNQEAATLLHDANVEVYGKNLQKLNNMVFDQSL
AT4G37780.1AtMYB87	MGRAPCCDKMAVKKGPWSTEEDAVLKSYIEKHGTGNNWISLPQRIGIKRCGKSCRLRWLNYLRPNLKHGGFTDEEDYIICSLYITIGSRWSIIASQLPGRTDNDIKNYWNTRLKKKLLSKQGKAFHQQLNVKFERGTTSSSSSQNQIQIFHDENTKSNQTLYNQVVDPSMRAFAMEEQSMIKNQILEPFSWEPNKVLFDVDYDAAASSYHHHASPSLNSMSSTSSIGTNNSSLQMSHYTVNHNDHDQPDMFFMDGFENFQAELFDEIANNNTVENGFDGTEILINNNYLDHDISSFIDYPLYDNE
AT2G02820.1AtMYB88	MEETTKQNNMKKKKKILLHSDDSKKKERHIVTWSPEEDDILRKQISLQGTENWAIIASKFNDKSTRQCRRRWYTYLNSDFKRGGWSPEEDTLLCEAQRLFGNRWTEIAKVVSGRTDNAVKNRFTTLCKKRAKHEAMAKENRIACCVNSDNKRLLFPDGISTPLKAESESPLTKKMRRSHIPNLTEIKSYGDRSHIKVESTMNQQRRHPFSVVAHNATSSDGTEEQKQIGNVKESDGEDKSNQEVFLKKDDSKVTALMQQAELLSSLAQKVNADNTDQSMENAWKVLQDFLNKSKENDLFRYGIPDIDFQLDEFKDLVEDLRSSNEDSQSSWRQPDLHDSPASSEYSSGSGSGSTIMTHPSGDKTQQLMSDTQTTSHQQNGGELLQDNGIVSDATVEQVG…
AT5G39700.1AtMYB89	MYLFMYKCNIVLEETHVFQNTPCDVSLQRPFNGFGENNALPLRKMHQEEKKKKHRGGHWTLSEDLKLKELVAVFGPQNWKFIGEKMEPRTSLSCRQRWFNQLDPKINKRNFTDEEEEKLLRAHILYGNKWSKIAKLFNRRTDHAVKNHWHSLMNRIIRKQSASDIRSFDNIQNYQTSNFLPGLCLLNTKQ
AT1G66390.1AtMYB90	MEGSSKGLRKGAWTAEEDSLLRLCIDKYGEGKWHQVPLRAGLNRCRKSCRLRWLNYLKPSIKRGRLSNDEVDLLLRLHKLLGNRWSLIAGRLPGRTANDVKNYWNTHLSKKHESSCCKSKMKKKNIISPPTTPVQKIGVFKPRPRSFSVNNGCSHLNGLPEVDLIPSCLGLKKNNVCENSITCNKDDEKDDFVNNLMNGDNMWLENLLGENQEADAIVPEATTAEHGATLAFDVEQLWSLFDGETVELD
AT2G37630.1AtMYB91	MKERQRWSGEEDALLRAYVRQFGPREWHLVSERMNKPLNRDAKSCLERWKNYLKPGIKKGSLTEEEQRLVIRLQEKHGNKWKKIAAEVPGRTAKRLGKWWEVFKEKQQREEKESNKRVEPIDESKYDRILESFAEKLVKERSNVVPAAAAAATVVMANSNGGFLHSEQQVQPPNPVIPPWLATSNNGNNVVARPPSVTLTLSPSTVAAAAPQPPIPWLQQQQPERAENGPGGLVLGSMMPSCSGSSESVFLSELVECCRELEEGHRAWADHKKEAAWRLRRLELQLESEKTCRQREKMEEIEAKMKALREEQKNAMEKIEGEYREQLVGLRRDAEAKDQKLADQWTSRHIRLTKFLEQQMGCRLDRP
AT5G10280.1AtMYB92	MGRSPISDDSGLKKGPWTPDEDEKLVNYVQKHGHSSWRALPKLAGLNRCGKSCRLRWTNYLRPDIKRGRFSPDEEQTILNLHSVLGNKWSTIANQLPGRTDNEIKNFWNTHLKKKLIQMGFDPMTHRPRTDIFSGLSQLMSLSSNLRGFVDLQQQFPIDQEHTILKLQTEMAKLQLFQYLLQPSSMSNNVNPNDFDTLSLLNSIASFKETSNNTTSNNLDLGFLGSYLQDFHSLPSLKTLNSNMEPSSVFPQNLDDNHFKFSTQRENLPVSPIWLSDPSSTTPAHVNDDLIFNQYGIEDVNSNITSSSGQESGASASAAWPDHLLDDSIFSDIP
AT1G34670.1AtMYB93	MGRSPCCDENGLKKGPWTPEEDQKLIDYIHKHGHGSWRALPKLADLNRCGKSCRLRWTNYLRPDIKRGKFSAEEEQTILHLHSILGNKWSAIATHLQGRTDNEIKNFWNTHLKKKLIQMGIDPVTHQPRTDLFASLPQLIALANLKDLIEQTSQFSSMQGEAAQLANLQYLQRMFNSSASLTNNNGNNFSPSSILDIDQHHAMNLLNSMVSWNKDQNPAFDPVLELEANDQNQDLFPLGFIIDQPTQPLQQQKYHLNNSPSELPSQGDPLLDHVPFSLQTPLNSEDHFIDNLVKHPTDHEHEHDDNPSSWVLPSLIDNNPKTVTSSLPHNNPADASSSSSYGGCEAASFYWPDICFDESLMNVIS
AT3G47600.1AtMYB94	MGRPPCCDKIGVKKGPWTPEEDIILVSYIQEHGPGNWRSVPTHTGLRRCSKSCRLRWTNYLRPGIKRGNFTEHEEKMILHLQALLGNRWAAIASYLPERTDNDIKNYWNTHLKKKLKKMNDSCDSTINNGLDNKDFSISNKNTTSHQSSNSSKGQWERRLQTDINMAKQALCDALSIDKPQNPTNFSIPDLGYGPSSSSSSTTTTTTTTRNTNPYPSGVYASSAENIARLLQNFMKDTPKTSVPLPVAATEMAITTAASSPSTTEGDGEGIDHSLFSFNSIDEAEEKPKLIDHDINGLITQGSLSLFEKWLFDEQSHDMIINNMSLEGQEVLF
AT1G74430.1AtMYB95	MGRTTWFDVDGLRKGEWTAEEDRKLVVYINEHGLGEWGSLPKRAGLQRCGKSCRLRWLNYLRPGIKRGKFTPQEEEEIIKYHALLGNRWAAIAKQMPNRTDNDIKNHWNSCLKKRLAKKGIDPMTHEPTTTTSLTVDVTSSSTTSSPTPSPTSSSFSSCSSTGSARFLNKLAAGISSRKHGLESIKTVILAEQPREAVDEEKMMTINMKEKELISCYMEIDETMSIDELPCDDSTSGFVAFDDYSLIDPYRDGVYVSDFYDETEHLDLFLL
AT5G62470.1AtMYB96	MGRPPCCEKIGVKKGPWTPEEDIILVSYIQEHGPGNWRSVPTHTGLRCSKSCRLRWTNYLRPGIKRGNFTEHEEKTIVHLQALLGNRWAAIASYLPERTDNDIKNYWNTHLKKKLKKINESGEEDNDGVSSSNTSSQKNHQSTNKGQWERRLQTDINMAKQALCEALSLDKPSSTLSSSSSLPTPVITQQNIRNFSSALLDRCYDPSSSSSSTTTTTTSNTTNPYPSGVYASSAENIARLLQDFMKDTPKALTLSSSSPVSETGPLTAAVSEEGGEGFEQSFFSFNSMDETQNLTQETSFFHDQVIKPEITMDQDHGLISQGSLSLFEKWLFDEQSHEMVGMALAGQEGMF
AT4G26930.1AtMYB97	MIVYGGGASEDGEGGGVVLKKGPWTVAEDETLAAYVREYGEGNWNSVQKKTWLARCGKSCRLRWANHLRPNLRKGSFTPEEERLIIQLHSQLGNKWARMAAQLPGRTDNEIKNYWNTRLKRFQRQGLPLYPPEYSQNNHQQQMYPQQPSSPLPSQTPASSFTFPLLQPPSLCPKRCYNTAFSPKASYISSPTNFLVSSPTFLHTHSSLSSYQSTNPVYSMKHELSSNQIPYSASLGVYQVSKFSDNGDCNQNLNTGLHTNTCQLLEDLMEEAEALADSFRAPKRRQIMAALEDNNNNNNFFSGGFGHRVSSNSLCSLQGLTPKEDESLQMNTMQDEDITKLLDWGSESEEISNGQSSVITTENNLVLDDHQFAFLFPVDDDTNNLPGIC
AT4G18770.1AtMYB98	MENFVDENGFASLNQNIFTRDQEHMKEEDFPFEVVDQSKPTSFLQDFHHLDHDHQFDHHHHHGSSSSHPLLSVQTTSSCINNAPFEHCSYQENMVDFYETKPNLMNHHHFQAVENSYFTRNHHHHQEINLVDEHDDPMDLEQNNMMMMRMIPFDYPPTETFKPMNFVMPDEISCVSADNDCYRATSFNKTKPFLTRKLSSSSSSSSWKETKKSTLVKGQWTAEEDRVLIQLVEKYGLRKWSHIAQVLPGRIGKQCRERWHNHLRPDIKKETWSEEEDRVLIEFHKEIGNKWAEIAKRLPGRTENSIKNHWNATKRRQFSKRKCRSKYPRPSLLQDYIKSLNMGALMASSVPARGRRRESNNKKKDVVVAVEEKKKEEEVYGQDRIVPECVFTDDFGFNE…
AT5G62320.1AtMYB99	MGGRKPCCDEVGLRKGPWTVEEDGKLVDFLRARGNCGGGGGGWCWRDVPKLAGLRRCGKSCRLRWTNYLRPDLKRGLFTEEEIQLVIDLHARLGNRWSKIAVELPGRTDNDIKNYWNTHIKRKLIRMGIDPNTHRRFDQQKVNEEETILVNDPKPLSETEVSVALKNDTSAVLSGNLNQLADVDGDDQPWSFLMENDEGGGGDAAGELTMLLSGDITSSCSSSSSLWMKYGEFGYEDLELGCFDV
AT2G25230.1AtMYB100	MKKNYQKKNIKVVSTSKYLKKSDIDKVNWTESEDIKLKEIMALGPKNKWTKVAKKFEGRTGKQCRERWYNHARPNIKKTAWSEEEDQILIEAHKVLGTKWVEIAQQLPGRSDNNIKNHWNTTKRRVQNKRGGTVNPVGNNILENYIRCITINNEDFLKTDGSYGEPTNIESDDDSKDMLYGEMNLSLETITTQTTKPLTNASTTSPYVQMPEDNYTMEDCESLEDILELLRWWE
AT2G32460.1AtMYB101	MDGGGETTATATMEGRGLKKGPWTTTEDAILTEYVRKHGEGNWNAVQKNSGLLRCGKSCRLRWANHLRPNLKKGSFTPDEEKIIIDLHAKLGNKWARMASQLPGRTDNEIKNYWNTRMKRRQRAGLPLYPHEIQHQGIDIDDEFEFDLTSFQFQNQDLDHNHQNMIQYTNSSNTSSSSSSFSSSSSQPSKRLRPDPLVSTNPGLNPIPDSSMDFQMFSLYNNSLENDNNQFGFSVPLSSSSSSNEVCNPNHILEYISENSDTRNTNKKDIDAMSYSSLLMGDLEIRSSSFPLGLDNSVLELPSNQRPTHSFSSSPIIDNGVHLEPPSGNSGLLDALLEESQALSRGGLFKDVRVSSSDLCEVQDKRVKMDFENLLIDHLNSSNHSSLGANPNIHNKYNE…
AT4G21440.1AtMYB102	MARSPCCEKNGLKKGPWTSEEDQKLVDYIQKHGYGNWRTLPKNAGLQRCGKSCRLRWTNYLRPDIKRGRFSFEEEETIIQLHSFLGNKWSAIAARLPGRTDNEIKNFWNTHIRKKLLRMGIDPVTHSPRLDLLDISSILASSLYNSSSHHMNMSRLMMDTNRRHHQQHPLVNPEILKLATSLFSQNQNQNLVVDHDSRTQEKQTVYSQTGVNQYQTNQYFENTITQELQSSMPPFPNEARQFNNMDHHFNGFGEQNLVSTSTTSVQDCYNPSFNDYSSSNFVLDPSYSDQSFNFANSVLNTPSSSPSPTTLNSSYINSSSCSTEDEIESYCSNLMKFDIPDFLDVNGFII
AT1G63910.1AtMYB103	MGHHSCCNQQKVKRGLWSPEEDEKLIRYITTHGYGCWSEVPEKAGLQRCGKSCRLRWINYLRPDIRRGRFSPEEEKLIISLHGVVGNRWAHIASHLPGRTDNEIKNYWNSWIKKKIRKPHHHYSRHQPSVTTVTLNADTTSIATTIEASTTTTSTIDNLHFDGFTDSPNQLNFTNDQETNIKIQETFFSHKPPLFMVDTTLPILEGMFSENIITNNNKNNDHDDTQRGGRENVCEQAFLTTNTEEWDMNLRQQEPFQVPTLASHVFNNSSNSNIDTVISYNLPALIEGNVDNIVHNENSNVQDGEMASTFECLKRQELSYDQWDDSQQCSNFFFWDNLNINVEGSSLVGNQDPSMNLGSSALSSSFPSSF
AT2G26950.1AtMYB104	MIQDQANDLLAMKKTFTKSKWKPEEDRILKDYVIQYGDRTWTHVPKRTGLPHNPASCRFRWMNHLKPSLKKGPFTDEEEKRVLQLHAVLGNKWSQMAREFPGRTDNEIKNFWNARRMRLKGKGLPVYPDEVREQAIRTAAQYGVKVELLNAHYSQDSLMAGNVEKPQELNNLALNQCSPYYQSTLANVQPSRNRVMEPETTFPFTGGSAMNEQNPTLLCNPYVESTQEQLPDSHLFGNVTYSSPPMPLIHEVENLELPSFQGFDFHEEPSSFGAEQYNPMLNLEPHNTLVQSPLIGQTPTDFPSSFYDELLDELLESVVNGSLGEIPKTDTSSESQLFQSSLRSHTDATPDIANTTGYVGSNERNTTNDDDWIRLLLDEGFI
AT1G69560.1AtMYB105	MEMVHADVASLSITPCFPSSLSSSSHHHYNQQQHCIMSEDQHHSMDQTTSSDYFSLNIDNAQHLRSYYTSHREEDMNPNLSDYSNCNKKDTTVYRSCGHSSKASVSRGHWRPAEDTKLKELVAVYGPQNWNLIAEKLQGRSGKSCRLRWFNQLDPRINRRAFTEEEEERLMQAHRLYGNKWAMIARLFPGRTDNSVKNHWHVIMARKFREQSSSYRRRKTMVSLKPLINPNPHIFNDFDPTRLALTHLASSDHKQLMLPVPCFPGYDHENESPLMVDMFETQMMVGDYIAWTQEATTFDFLNQTGKSEIFERINEEKKPPFFDFLGLGTV
AT3G01140.1AtMYB106	MPIHVRDREKGRLQNLNRDIFCCVSPSIYQSDAKRAAFVIILIMIISPCCDKAGLKKGPWTPEEDQKLLAYIEEHGHGSWRSLPEKAGLQRCGKSCRLRWTNYLRPDIKRGKFTVQEEQTIIQLHALLGNRWSAIATHLPKRTDNEIKNYWNTHLKKRLIKMGIDPVTHKHKNETLSSSTGQSKNAATLSHMAQWESARLEAEARLARESKLLHLQHYQNNNNLNKSAAPQQHCFTQKTSTNWTKPNQGNGDQQLESPTSTVTFSENLLMPLGIPTDSSRNRNNNNNESSAMIELAVSSSTSSDVSLVKEHEHDWIRQINCGSGGIGEGFTSLLIGDSVGRGLPTGKNEATAGVGNESEYNYYEDNKNYWNSILNLVDSSPSDSATMF
AT3G02940.1AtMYB107	MGRSPCCDESGLKKGPWTPEEDQKLINHIRKHGHGSWRALPKQAGLNRCGKSCRLRWTNYLRPDIKRGNFTAEEEQTIINLHSLLGNKWSSIAGHLPGRTDNEIKNYWNTHIRKKLIQMGIDPVTHRPRTDHLNVLAALPQLLAAANFNNLLNLNQNIQLDATSVAKAQLLHSMIQVLSNNNTSSSFDIHHTTNNLFGQSSFLENLPNIENPYDQTQGLSHIDDQPLDSFSSPIRVVAYQHDQNFIPPLISTSPDESKETQMMVKNKEIMKYNDHTSNPSSTSTFTQDHQPWCDIIDDEASDSYWKEIIEQTCSEPWPFRE
AT3G06490.1AtMYB108	MDEKGRSLKNNNMEDEMDLKRGPWTAEEDFKLMNYIATNGEGRWNSLSRCAGLQRTGKSCRLRWLNYLRPDVRRGNITLEEQLLILELHSRWGNRWSKIAQYLPGRTDNEIKNYWRTRVQKHAKQLKCDVNSQQFKDTMKYLWMPRLVERIQSASASSAAAATTTTTTTTGSAGTSSCITTSNNQFMNYDYNNNNMGQQFGVMSNNDYITPENSSVAVSPASDLTEYYSAPNPNPEYYSGQMGNSYYPDQNLVSSQLLPDNYFDYSGLLDEDLTAMQEQSNLSWFENINGAASSSDSLWNIGETDEEFWFLQQQQQFNNNGSF
AT3G55730.1AtMYB109	MEGETHQSEPLPLASGDSDEGISAAIEAELAELAAGDSSGGGGCGGGGGGIRSKVKGPWSTEEDAVLTKLVRKLGPRNWSLIARGIPGRSGKSCRLRWCNQLDPCLKRKPFSDEEDRMIISAHAVHGNKWAVIAKLLTGRTDNAIKNHWNSTLRRKYADLWNNGQWMANSVTTASVKNENVDETTNPPSSKQQLPQGDINSSPPKPPQVSDVVMEEAANEPQEPQEQQEQAPPVVSNVPTENNVFRPVARVGAFSIYNPTSQKNGYRDYNIVPCEGPLIQAAKPDSLAGKFLQSLCDEPQIPSKCGHGCSTLPAETKFSRNSVLGPEFVDYEEPSAVFNQELISIATDLNNIAWIKSGLDNAVVREAEQSLKMDNYNYNDPRIKFTGMMPRQDFFCARS
AT3G29020.1AtMYB110	MDFSCFQEYPFEFHCRGTTFNGFRENNAVSETVEEFCNKRRMQKKSDDLKTKKKKKQSVSRVCSRGHWRISEDTQLMELVSVYGPQNWNHIAESMQGRTGKSCRLRWFNQLDPRINKRAFSDEEEERLLAAHRAFGNKWAMIAKLFNGRTDNALKNHWHVLMARKMRQQSSSYVQRFNGSAHESNTDHKIFNLSPGLSLLTLHICIEFNSVIVMRYFRYLSLRNNELMVWSQK
AT5G49330.1AtMYB111	MGRAPCCEKIGLKRGRWTAEEDEILTKYIQTNGEGSWRSLPKKAGLLRCGKSCRLRWINYLRRDLKRGNITSDEEEIIVKLHSLLGNRWSLIATHLPGRTDNEIKNYWNSHLSRKIYAFTAVSGDGHNLLVNDVVLKKSCSSSSGAKNNNKTKKKKKGRTSRSSMKKHKQMVTASQCFSQPKELESDFSEGGQNGNFEGESLGPYEWLDGELERLLSSCVWECTSEEAVIGVNDEKVCESGDNSSCCVNLFEEEQGSETKIGHVGITEVDHDMTVEREREGSFLSSNSNENNDKDWWVGLCNSSEVGFGVDEELLDWEFQGNVTCQSDDLWDLSDIGEITLE
AT1G48000.1AtMYB112	MNISRTEFANCKTLINHKEEVEEVEKKMEIEIRRGPWTVEEDMKLVSYISLHGEGRWNSLSRSAGLNRTGKSCRLRWLNYLRPDIRRGDISLQEQFIILELHSRWGNRWSKIAQHLPGRTDNEIKNYWRTRVQKHAKLLKCDVNSKQFKDTIKHLWMPRLIERIAATQSVQFTSNHYSPENSSVATATSSTSSSEAVRSSFYGGDQVEFGTLDHMTNGGYWFNGGDTFETLCSFDELNKWLIQ
AT1G66370.1AtMYB113	MGESPKGLRKGTWTTEEDILLRQCIDKYGEGKWHRVPLRTGLNRCRKSCRLRWLNYLKPSIKRGKLCSDEVDLVLRLHKLLGNRWSLIAGRLPGRTANDVKNYWNTHLSKKHDERCCKTKMINKNITSHPTSSAQKIDVLKPRPRSFSDKNSCNDVNILPKVDVVPLHLGLNNNYVCESSITCNKDEQKDKLININLLDGDNMWWESLLEADVLGPEATETAKGVTLPLDFEQIWARFDEETLELN
AT1G66380.1AtMYB114	MEGSSKGLRKGAWTAEEDSLLRQCIGKYGEGKWHQVPLRAGLNRCRKSCRLRWLNYLKPSIKRGKFSSDEVDLLLRLHKLLGNRWSLIAGRLPGRTANDVKNYWNTHLSKKHEPCCKTKIKRINIITPPNTPAQKVDIF
AT5G40360.1AtMYB115	MYHQNLISSTPNQNSNPHDWDIQNPLFSIHPSAEIPSKYPFMGITSCPNTNVFEEFQYKITNDQNFPTTYNTPFPVISEGISYNMHDVQENTMCGYTAHNQGLIIGCHEPVLVHAVVESQQFNVPQSEDINLVSQSERVTEDKVMFKTDHKKKDIIGKGQWTPTEDELLVRMVKSKGTKNWTSIAKMFQGRVGKQCRERWHNHLRPNIKKNDWSEEEDQILIEVHKIVGNKWTEIAKRLPGRSENIVKNHWNATKRRLHSVRTKRSDAFSPRNNALENYIRSITINNNALMNREVDSITANSEIDSTRCENIVDEVMNLNLHATTSVYVPEQAVLTWGYDFTKCYEPMDDTWMLMNGWN
AT1G25340.1AtMYB116	MSNITKKKCNGNEEGAEQRKGPWTLEEDTLLTNYISHNGEGRWNLLAKSSGLKRAGKSCRLRWLNYLKPDIKRGNLTPQEQLLILELHSKWGNRWSKISKYLPGRTDNDIKNYWRTRVQKQARQLNIDSNSHKFIEVVRSFWFPRLINEIKDNSYTNNIKANAPDLLGPILRDSKDLGFNNMDCSTSMSEDLKKTSQFMDFSDLETTMSLEGSRGGSSQCVSEVYSSFPCLEEEYMVAVMGSSDISALHDCHVADSKYEDDVTQDLMWNMDDIWQFNEYAHFN
AT1G26780.1AtMYB117	MFITEKQVWMDEIVARRASSSWDFPFNDINIHQHHHRHCNTSHEFEILKSPLGDVAVHEEESNNNNPNFSNSESGKKETTDSGQSWSSSSSKPSVLGRGHWRPAEDVKLKELVSIYGPQNWNLIAEKLQGRSGKSCRLRWFNQLDPRINRRAFTEEEEERLMQAHRLYGNKWAMIARLFPGRTDNSVKNHWHVVMARKYREHSSAYRRRKLMSNNPLKPHLTNNHHPNPNPNYHSFISTNHYFAQPFPEFNLTHHLVNNAPITSDHNQLVLPFHCFQGSL
AT3G27780AtMYB118	MEFESVFKMHYPYLAAVIYDDSSTLKDFHPSLTDDFSCVHNVHHKPSMPHTYEIPSKETIRGITPSPCTEAFEACFHGTSNDHVFFGMAYTTPPTIEPNVSHVSHDNTMWENDQNQGFIFGTESTLNQAMADSNQFNMPKPLLSANEDTIMNRRQNNQVMIKTEQIKKKNKRFQMRRICKPTKKASIIKGQWTPEEDKLLVQLVDLHGTKKWSQIAKMLQGRVGKQCRERWHNHLRPDIKKDGWTEEEDIILIKAHKEIGNRWAEIARKLPGRTENTIKNHWNATKRRQHSRRTKGKDEISLSLGSNTLQNYIRSVTYNDDPFMTANANANIGPRNMRGKGKNVMVAVSEYDEGECKYIVDGVNNLGLEDGRIKMPSLAAMSASGSASTSGSASGSGSG…
AT5G58850.1AtMYB119	MEDRRLVHGAAPPLTAVERFLYGQKNDALCSKKQESSRDQPIVKTKISIETRSDNKENTTFGPTREKHLVLNGGNRNPTGEVVARSAARDYQNSTKKRSSKNLIKGQWTAEEDRKLIRLVRQHGERKWAMISEKLEGRAGKQCRERWHNHLRPDIKKDGWSEEEERVLVESHMRIGNKWAEIAKLIPGRTENSIKNHWNATKRRQNSKRKHKRESNADNNDRDASPSAKRPCILQDYIKSIERNNINKDNDEKKNENTISVISTPNLDQIYSDGDSASSILGGPYDEELDYFQNIFANHPISLENLGLSQTSDEVTQSSSSGFMIKNPNPNLHDSVGIHHQEATITAPANTPHLASDIYLSYLLNGTTSSYSDTHFPSSSSSTSSTTVEHGGHNEFLEP…
AT5G55020.1AtMYB120	MIMYGGGGAGKDGGSTNHLSDGGVILKKGPWTAAEDEILAAYVRENGEGNWNAVQKNTGLARCGKSCRLRWANHLRPNLKKGSFTGDEERLIIQLHAQLGNKWARMAAQLPGRTDNEIKNYWNTRLKRLLRQGLPLYPPDIIPNHQLHPHPHHQQQQQHNHHHHHHQQQQQHQQMYFQPQSSQRNTPSSSPLPSPTPANAKSSSSFTFHTTTANLLHPLSPHTPNTPSQLSSTPPPPPLSSPLCSPRNNQYPTLPLFALPRSQINNNNNGNFTFPRPPPLLQPPSSLFAKRYNNANTPLNCINRVSTAPFSPVSRDSYTSFLTLPYPSPTAQTATYHNTNNPYSSSPSFSLNPSSSSYPTSTSSPSFLHSHYTPSSTSFHTNPVYSMKQEQLPSNQIPQ…
AT3G30210.1AtMYB121	MLDWGVQGHHQKHDHDIYQQQHQQQGCRKGPWTLEEDKLLAEYVTSHGEGRWSTVAKCAGLNRSGKSCRLRWVNYLRPGLKRGQITPQEEGIILELHSLWGNKWSTIARYLPGRTDNEIKNYWRTHYKKNQKSSSKQDKVKKSLSRKQQQVDLKPQPQAQSENHQSQLVSQDHMNIDNDHNIASSLYYPTSVFDDKLYMPQSVATTSSDHSMIDEGHLWGSLWNLDEDDPHSFGGGSGQGTAADIDEKFPDSGIEAPSCGSGDYSYTGVYMGGYIF
AT1G74080.1AtMYB122	MVRTPCCRAEGLKKGAWTQEEDQKLIAYVQRHGEGGWRTLPDKAGLKRCGKSCRLRWANYLRPDIKRGEFSQDEEDSIINLHAIHGNKWSAIARKIPRRTDNEIKNHWNTHIKKCLVKKGIDPLTHKSLLDGAGKSSDHSAHPEKSSVHDDKDDQNSNNKKLSGSSSARFLNRVANRFGHRINHNVLSDIIGSNGLLTSHTTPTTSVSEGERSTSSSSTHTSSNLPINRSITVDATSLSSSTFSDSPDPCLYEEIVGDIEDMTRFSSRCLSHVLSHEDLLMSVESCLENTSFMREITMIFQEDKIETTSFNDSYVTPINEVDDSCEGIDNYFG
AT5G35550.1AtMYB123	MGKRATTSVRREELNRGAWTDHEDKILRDYITTHGEGKWSTLPNQAGLKRCGKSCRLRWKNYLRPGIKRGNISSDEEELIIRLHNLLGNRWSLIAGRLPGRTDNEIKNHWNSNLRKRLPKTQTKQPKRIKHSTNNENNVCVIRTKAIRCSKTLLFSDLSLQKKSSTSPLPLKEQEMDQGGSSLMGDLEFDFDRIHSEFHFPDLMDFDGLDCGNVTSLVSSNEILGELVPAQGNLDLNRPFTSCHHRGDDEDWLRDFTC
AT1G14350.1AtMYB124	MEDTKKKKKKNINNNQDSKKKERHIVTWSQEEDVILREQITLHGTENWAIIASKFKDKSTRQCRRRWYTYLNSDFKRGGWSPEEDMLLCEAQRVFGNRWTEIAKVVSGRTDNAVKNRFTTLCKKRAKHEAMTKDSNSNTKRMLFLDGISTPRKSENETPIAKKLKRSHILDLTEISNYGRAEACVNQQIRSPFSVLARNATGIDSLEEQNQTSNVNESDGEGMFLKKDDPKVTALMQQAELLSSLAQKVNADNTEQSMENAWKVLQDFLNKGKENDLFRYGIPDIDFKIEEFKDLIEDLRSGYEDNQLSWRQPDLHDSPASSEYSSGSTIMVDQSGDKTQPFSADTQTEHKQVGEELLVPKNPDENMPISGEEKFSSPIQVTPLFRSLADGIPSPQFSE…
AT3G60460.1DUO1/myb-like	MEAKKEEIKKGPWKAEEDEVLINHVKRYGPRDWSSIRSKGLLQRTGKSCRLRWVNKLRPNLKNGCKFSADEERTVIELQSEFGNKWARIATYLPGRTDNDVKNFWSSRQKRLARILHNSSDASSSSFNPKSSSSHRLKGKNVKPIRQSSQGFGLVEEEVTVSSSCSQMVPYSSDQVGDEVLRLPDLGVKLEHQPFAFGTDLVLAEYSDSQNDANQQAISPFSPESRELLARLDDPFYYDILGPADSSEPLFALPQPFFEPSPVPRRCRHVSKDEEADVFLDDFPADMFDQVDPIPSP

## Sheet: Oryza sativa R2R3-MYBs
ID	amino acid sequence
LOC_Os01g03720.1	MSQRRVAGPMGVMSKQQQEAMAEEMMELRRGPWTLEEDNLLMNYIACHGEGRWNLLARCSGLKRTGKSCRLRWLNYLKPDIKRGNLTPEEQLLILELHSRWGNRWSRIAQHLPGRTDNEIKNYWRTRVQKQARQLKVDANSTVFRDAVRCYWMPRLLEKMAGAATDPTPPPPPPLHHHAAMATASSSPFDFDTHLQQAEAATACVVPNNVYHHHIDPSPSTSTSAGSTAAAAAFQPLPCFSELRWDQQMQSSGELDDGAAGVFVDSASALGSLSLDGLDLGPAEYYSDSTLLDYLNSSCTGSAMMTMMTASGNAGSYNYCGGAMDGGDTWRSDEVCQAAARKLGEWGGGI
LOC_Os01g04930.1	MMMRDVCMEVLPPMDHYASRGNWFMARKWSPEENKQFERALAGLDLRCPDWDRVARAIPGRSALEVMNHFRDLELDVQQIENGMVPFPVYGAAAAGGAFTLQWDGAHGVGDFRNAYRFGGGGGGKRHFGRTPEQERKKGVPWTEEEHKLFLLGLKKYGKGDWRNISRNFVQTRTPTQVASHAQKYFIRLNSGGKDKRRSSIHDITTVNLTDDRPPSPSQSSLISNQSNTSTLTAAVAPFSSTADVKPQNAANASFNSPSRTLGMAGYGMGLQDQGLQCGGPLHDQLAASRSILF
LOC_Os01g07450.1	MGRAVEQQQGGCCSEKKKKLRKGLWSPEEDERLATHIARFGVSCWSSVPDLAGLQRCGKSCRLRWMNYLRPDLKRGRFSHHEEELILALHDKLGNSWSQIAARLPGRSDNEIKNFWNARLRKKLRQTESSSSATTAAGAAATGHRRGEADRSRPPPPASFNTFSHDDRTTPAPAAHIAAAAAVEAPAAMTTTGGAVGGGVLVDNSGGHRDAVAEAARGHVGSGDDDGFLAVLLGEYYLDAGGHGDGFSFLGGGGGGHVFS
LOC_Os01g09590.1	MGRTPCCDREAVKRGPWSPEEDDALRDYINRHGTAGNWISLPNKAGLRRCGKSCRLRWLNYLRPDIRHGAFTDEEDAIITSLYSKLGSKWSTIAAQLERRTDNDVKNHWNTKLKRRLAAAAACTPLLPLPAPPPLAATHTSPSSSLLLLPPLAVPTVKTEAYTCDDFLQQLLPTATAATALRDPFADGAATDGGSTSASAASSGSNWSADTGVVVVGGGGGGGLFPEFCMSSDDLAGAATAEDDHFIGGGYYYPLDPSLSSSLV
LOC_Os01g12860.1	MESLLDLRRLLKKEKSAMNQKGDDLSMGKRLKALLTIDAILSRAVQTYNGKNWKKIAECFPDRTDVQCLHRWQKVLNPELVKGPWSKEEDEIIVQMVNKLGPKKWSTIAQALPGRIGKQCRERWYNHLNPGINKEAWTQEEEITLIHAHRMYGNKWAELTKFLPGRTDNSIKNHWNSSVKKKVNSYMSSGLLTQVSCLPLNEYSANCNSSPAMTQQNSEDSGCFAVREVENSSGCSQSSLAKVSCSQVHDTTVPLGCDLQVNANFDKNEAHDSQSSMGPQACYTSAEAVASALPAVHCHVSSSNLDPDQHLQEDFAQGLNLDMTIDEMPTVPSFADNQTVCSIENHERSLEPYDVAMEVPLSMLSSDSGAEQKLHFMSEADFNSPNCLKSELWQDISLQ…
LOC_Os01g16810.1	MAHEMMGGFFGHPPPPPATAAVGEEEDEVVEETEEGGHGGGVQGKLCARGHWRPAEDAKLKDLVAQYGPQNWNLIAEKLDGRSGKSCRLRWFNQLDPRINRRAFTEEEEERLMAAHRAYGNKWALIARLFPGRTDNAVKNHWHVLMARRHREQSGAFRRRKPSSSSASPAPAPAPPPPPQPVVALHHHHHRYSQQYSGYSGAAESDESASTCTTDLSLSSGSAAAAAAAAAAANIPCCFYQSTPRASSSSTAACRAPRVAAAADTVAFFPGAGYDFAAAPHAMAPAAASTFAPSARSAFSAPAGRGEPPGAVDQRGGAQATTDSHTIPFFDFLGVGAT
LOC_Os01g18240.1	MGRHSCCYKQKLRKGLWSPEEDEKLMNHITKHGHGCWSTVPKLAGLQRCGKSCRLRWINYLRPDLKRGAFSQEEEDLIVELHAVLGNRWSQIATRLPGRTDNEIKNLWNSCIKKKLRQKGIDPNTHKPLAEVDRSKATPTISNDRTSESSDVDPSSGVALHNLSHLLSETAQSSELLPVKVTKPRTQAPGLARLKVPPKELFLDQLTSGHENLPSCRSSGPIPNFPFQQLLCYNNDFNSMDVGNRNSLWYNQNESSSSTISTVMPPVSPSTLSTSTGLNPSPDNANSRGTGIHNSQFYWDTNNPSSSSSTGSSGNNGLGFELQSTSSLLETNIFPWSDLAPEKDSQAQLEEELKWPDLLHGTFSEMPAPMQNLSQSLYEDVVKAESQFNMEGLCAAWSQ…
LOC_Os01g19330.1	MDAPCGWTTSAAAAVAEEEDVRRGPWTVEEDAVLAGYVAANGEGRWNELARAAGLRRTGKSCRLRWLNYLRPDVRRGDFTPQEQLLILELHFRWGNRWSRIAQHMPGRTDNEIKNYWRTRVQKHAKQLGCDVNSRQFKDVMRHLWMPRLVERIHAAAASSERAAPPPCAAAPASHSGMCHSPDPSTTTSSMAGSSVTHGEQFPSSTNHHLMTMASVTTAAADWSSEQCGSGSATSTSVGISYDMFEGSWSELLARAYDDDGADSSLLPDFQMADTGDNCWWSNLEDIWSQQPY
LOC_Os01g19970.1	MGRAPCCEKVGLRRGRWTKEEDEKLARYIRENGEGAWRSMPKNAGLLRCGKSCRLRWINYLRADLKRGNISPQEEDIILNLHATLGNRWSLIAGHLPGRTDNEIKNYWNSHLSRKGYEFLRGGGGGAVVDVDLSKLPGGGKRRGGRTGRSSSGKEKTRTKEKDKAPAPEAAHNDDGGGGGGGGIDNVSAASHSHREEQAQASASGLTSDGLEEGPLGLSEEMVSGPVGPVSPKPEVGQDGSSAESGCCGPSGSSGPTEAVGQDMGDKSMDWDLVGLDDGFANDDMWGSLSWDYGELVGPDGVHQGEVLSDLFFLGNL
LOC_Os01g36460.1	MGRESAAACSPKPKLRRGLWSPEEDEKLFNHISRYGVGCWSSVPKLAGLERCGKSCRLRWINYLRPDLKRGSFSQQEEELIISLHKILGNRWSQIAAQLPGRTDNEIKNFWNSCLKKKLRQRGIDPATHKPLNDGGAGAGEEHHDDGDKQQLMDDVDDCFAIGGGGSSDSLAPPHSPAVSFDPLSVTNVPTTMMQSSSSPYGAAGGEHSSFRSDTLCDYGGSGGGVDVVSDAGTYSAYTGDSSSNSNSTAWTCGSVVVGGAGELPPPPLLPHMDMFGRVDAEPPPYPPFDVQARFSPWHHHHHHHHEPTLPTPPQRLDGGGGAAASFPIRSLSRDMPESCFDLGRGALDDEFGVDFL
LOC_Os01g45090.1	MATRMCGRAGEPAVRKGPWTLEEDLILVSYISQNGEGSWDNLARSAGLNRNGKSCRLRWLNYLRPGVRRGSITPEEDMVIRELHSRWGNRWSKIAKHLPGRTDNEIKNYWRTKIHRKPRGRSQLLQEPCEDAMGMGMSTTTSEAASTSASSGQSQASPGVWDEYMQASSFPHPELVSFAADHHLEMAGVGEVAAAAAAQFVPTEFGFNDGFWNFVDNFWETMPVSDVV
LOC_Os01g49160.1	MGRAPCCDKASVKRGPWSPEEDELLRSYVRSHGTGGNWIALPQKAGLNRCGKSCRLRWLNYLRPDIKHGGYTDQEDRIICSLYNSIGSRWSIIASKLPGRTDNDVKNYWNTKLKKKAMAMHHHHQPPPPQQQHYHHHHHHRVAGGGARVTLVSPPPAPQSQCASMQPSPASASSSGGDACSFGAAAMYSPSPSTQQAPQAATLAVAGYTSVATAAAAAAVAAQRSPLDELICQVPPPPTTTAADCWASGVTLDDVFLPELVGAGEFPNGDLFGGFGPLLQDRSSMELSACYFPNAAAAEMWPAATDIVKPAGLCHSLT
LOC_Os01g50110.1	MKRKRPAALRGGEEAAAAALKRGPWTPEEDEVLARFVAREGCDRWRTLPRRAGLLRCGKSCRLRWMNYLRPDIKRCPIADDEEDLILRLHRLLGNRWSLIAGRLPGRTDNEIKNYWNSHLSKKLIAQGIDPRTHKPLTAAADHSNAAAAVAATSYKKAVPAKPPRTASSPAAGIECSDDRARPADGGGDFAAMVSAADAEGFEGGFGDQFCAEDAVHGGFDMGSASAMVGDDDFSSFLDSLINDEQLGDLFVVEGNDHEHGNGEIGHGDVMESKQ
LOC_Os01g50720.1	MGRHACSAAGVQQKLRKGLWSPEEDEKLYNHIYRYGVGCWSSVPKLAGLQRCGKSCRLRWINYLRPDLKRGSFSQQEEDAIVGLHEILGNRWSQIASHLPGRTDNEIKNFWNSCLKKKLRQRGIDPSTHQPISTAAAAAAAALDTSTQDQKPPATADGFALKQQQQVFDPFPVIDSFGSGFDATGMPLYGHLGGKDAAGFVDYSSVLDVSENLGYGESSSNSSNWNCGVGAPEVNNALESEPLHWATESKVEPFVGYGEGDAMEHKFGLPCHGQQEQGMTHFDFDVSRSMVVGDFNFEYFR
LOC_Os01g51260.1	MGHHSCCNKQKVRRGLWSPEEDEKLVKYISTHGHGCWSSVPRLAGLQRCGKSCRLRWINYLRPDLKRGSFSQQEESLIIELHRVLGNRWAQIAKHLPGRTDNEVKNFWNSTIKKKLISQAVGSLHPSSADLYYNILDGAGQSIAAASLNAVENAAHGVTQSPPSSVYNSAAWASFSSHQPIFLPGHGVHGCGGGDLQYAAAVDGEFIRLCRAAEAYQLENGAAGIVGGQCKPSDHLLAPEGVVARSCLPAFVEQKGGGGGAFLADPAMGPVMDFMDAILGSSTTSAASASSVDSFSANTAMQPHWIP
LOC_Os01g52410.1	MGRSPCCDKASVKRGPWSEEEDAILRSFVERFGNAGNWIALPHKAGLKRCGKSCRLRWLNYLRPAIRHGGFTDEEDNLILSLYGEMGSKWSVIASKLPGRTDNDVKNYWNTKLKKRYLAAAATEATTPPPPAAGDDDNNPTTQASSQPAPPTPPAPLVNLDAAGLDGAVGDNDELLLHKSEQLYAELMGLIEQQQYSTITAAAVDAATTTTSWSSPSTGTTSPTASSSTDGSSSSSNLPWPAVDVHDSTMMPPLSESSGSSSGLFFGSHAFGSGSFQDLLGSAASFDDVMLSQEMLYY
LOC_Os01g59660.1	MYRVKSESDCDMIHQEQMDSPVADDGSSGGSPHRGGGPPLKKGPWTSAEDAILVDYVKKHGEGNWNAVQKNTGLFRCGKSCRLRWANHLRPNLKKGAFTAEEERLIIQLHSKMGNKWARMAAHLPGRTDNEIKNYWNTRIKRCQRAGLPIYPTSVCNQSSNEDQQCSSDFDCGENLSNDLLNANGLYLPDFTCDNFIANSEALPYAPHLSAVSISNLLGQSFASKSCSFMDQVNQTGMLKQSDGVLPGLSDTINGVISSVDQFSNDSEKLKQAVGFDYLHEANSTSKIIAPFGGALNGSHAFLNGNFSASRPTSGPLKMELPSLQDTESDPNSWLKYTVAPALQPTELVDPYLQSPAATPSVKSECASPRNSGLLEELIHEAQTLRSGKNQQTSVISSS…
LOC_Os01g59660.2	MYRVKSESDCDMIHQEQMDSPVADDGSSGGSPHRGGGPPLKKGPWTSAEDAILVDYVKKHGEGNWNAVQKNTGLFRCGKSCRLRWANHLRPNLKKGAFTAEEERLIIQLHSKMGNKWARMAAHLPGRTDNEIKNYWNTRIKRCQRAGLPIYPTSVCNQSSNEDQQCSSDFDCGENLSNDLLNANGLYLPDFTCDNFIANSEALPYAPHLSAVSISNLLGQSFASKSCSFMDQVNQTGMLKQSDGVLPGLSDTINGVISSVDQFSNDSEKLKQAVGFDYLHEANSTSKIIAPFGGALNGSHAFLNGNFSASRPTSGPLKMELPSLQDTESDPNSWLKYTVAPALQPTELVDPYLQSPAATPSVKSECASPRNSGLLEELIHEAQTLRSGKNQQTSVISSS…
LOC_Os01g59660.3	MYRVKSESDCDMIHQEQMDSPVADDGSSGGSPHRGGGPPLKKGPWTSAEDAILVDYVKKHGEGNWNAVQKNTGLFRCGKSCRLRWANHLRPNLKKGAFTAEEERLIIQLHSKMGNKWARMAAHLPGRTDNEIKNYWNTRIKRCQRAGLPIYPTSVCNQSSNEDQQCSSDFDCGENLSNDLLNANGLYLPDFTCDNFIANSEALPYAPHLSAVSISNLLGQSFASKSCSFMDQVNQTGMLKQSDGVLPGLSDTINGVISSVDQFSNDSEKLKQAVGFDYLHEANSTSKIIAPFGGALNGSHAFLNGNFSASRPTSGPLKMELPSLQDTESDPNSWLKYTVAPALQPTELVDPYLQSPAATPSVKSECASPRNSGLLEELIHEAQTLRSGKNQQTSVISSS…
LOC_Os01g59660.4	MYRVKSESDCDMIHQEQMDSPVADDGSSGGSPHRGGGPPLKKGPWTSAEDAILVDYVKKHGEGNWNAVQKNTGLFRCGKSCRLRWANHLRPNLKKGAFTAEEERLIIQLHSKMGNKWARMAAHLPGRTDNEIKNYWNTRIKRCQRAGLPIYPTSVCNQSSNEDQQCSSDFDCGENLSNDLLNANAVSISNLLGQSFASKSCSFMDQVNQTGMLKQSDGVLPGLSDTINGVISSVDQFSNDSEKLKQAVGFDYLHEANSTSKIIAPFGGALNGSHAFLNGNFSASRPTSGPLKMELPSLQDTESDPNSWLKYTVAPALQPTELVDPYLQSPAATPSVKSECASPRNSGLLEELIHEAQTLRSGKNQQTSVISSSSSVGTPCNTTVLSPEFDMCQEYWEEQ…
LOC_Os01g62410.1	MGAMAMVEQEGCVENRQPLAASSSSVSDGSSYGGGGGGLAQMSPPVSSSANSISGLRRTSGPIRRAKGGWTPEEDETLRKAVEAYKGRNWKKIAECFPYRTEVQCLHRWQKVLNPELIKGPWTQEEDDQIIDLVKKYGPTKWSVIAKALPGRIGKQCRERWHNHLNPEIRKDAWTTEEEQALINAHRIYGNKWAEIAKVLPGRTDNSIKNHWNSSLRKKQDMYNTSNNMVVPKLLVHDKFKDKPKLMAMEGHLDLNKAPIINSKDQPGTAHRSNCSGFLSRSSLPTAQPLTSREASVVDGSAVTLVAQALESDSVRGKGLEIDSVHEKGLEVNSAPDHTGNSWTIQLEAAPSKGEAELSLKNEARSLGPLCYQIPNMEDVVPVSSSLFSDHLTGNHTSE…
LOC_Os01g62410.2	MYLYAAECFPYRTEVQCLHRWQKVLNPELIKGPWTQEEDDQIIDLVKKYGPTKWSVIAKALPGRIGKQCRERWHNHLNPEIRKDAWTTEEEQALINAHRIYGNKWAEIAKVLPGRTDNSIKNHWNSSLRKKQDMYNTSNNMVVPKLLVHDKFKDKPKLMAMEGHLDLNKAPIINSKDQPGTAHRSNCSGFLSRSSLPTAQPLTSREASVVDGSAVTLVAQALESDSVRGKGLEIDSVHEKGLEVNSAPDHTGNSWTIQLEAAPSKGEAELSLKNEARSLGPLCYQIPNMEDVVPVSSSLFSDHLTGNHTSEHCGDDILSPAGCTTPPPTKGKLTSQLSVDSILKSAANSFPGTPSILKRRKRDKSTPVSASEMKISGSNTDRFYTPMGMEPATATPESF…
LOC_Os01g63160.1	MSSETAASPPPPPPNPPAADSTHSSPASMTDETHGAGAHPDESQPHRSSSSSSSPPVAVDGETRVPLPVRSLPQPSHPSPPPSGEDEDDVVITGQIAVGDAAGAAMEERVKGPWSSDEDTLLSNLVEKLGPRNWTLIARGIPGRSGKSCRLRWCNQLDPQVKRKPFTEEEDRIIMAAHAIHGNKWAAIAKLLVGRTDNAIKNHWNSTLRRRHCTGGRCTQGGVMKRAIPERPRSVSEEPWPLGNLSSLNVREAMEAPAQTVSESYVGAWQIGDQSCKTEVVDPPYLARPVAKVGAFKPYNVGPAQSSQKEMLSFATKFDSNLHPFKPENGVCKFVDPTSFAAEVPNKCGHGCCSSHGQLRKNSLLGPEFNEFEDHPPISDSSFASLVSEISSIAWMKSG…
LOC_Os01g63460.1	MMAEALREVLPLPYFPGQPCWYLQERRGAEAWSAEENKVFERALAQVDLDSPNRWEMVAAMLPRKTVIDVMNHYRDLENDVGSIEAGLVPFPHYSSSLSPASSGFTLQDWDGSDGGFRRGCYLKRGRAPDQERKKGVPWTEEEHKSFLMGLKKYGRGDWRNISRYFVTSRTPTQVASHAQKYFIRLNSGGKDKRRSSIHDITTVNLPEEDTSNPSPSPPSVLTTASDQLGSLVDTKPVPPPPSLGAQRHFMSPLPGALGVSHHPYGNVKLEPNASFLAGGGTGPGLDDAILLQMQCGHL
LOC_Os01g63680.1	MLPTSKNKLMAAAGNSFLNQDPTMMGSGMPHMYFASSSHGTGAHYQSPGGAPITMAVPDMGFLVAGIGIAPSSFVMPEGALAASYSAMATVPVGVVVPQQQSSRFGGNNGNPGSFKGAWTRQEDEVLKQMVILHGDRKWATIAKSLPGRIGKQCRERWTNHLRPDIKKDVWTEEDDRMLIEAHKTYGNRWSVIARCLPGRSENAVKNHWNATKRSLKSKRRMKKKSVQVVNSPPGQLSPLEEYIRSQYPSAVETTPPPPAVPAPPSDVIVHGAGSVSAGPTVATQEPTGTNPSEMGIYLGLGNPAGPTTQQLAAMNLNMSLAPDLNAYNDQREGYYLPFVPQGNLHYGMHVPAPPVQQQQQQGISVDQGLHSSCLSLYHPFPGTHPVSLDFGCQSSNHA…
LOC_Os01g64360.1	MDLYGAAAGGGPVARRPWSKVEDKVFESALVLCPEDVPDRWALVAAQLPGRTPQEALEHYQVLVADIDLIMRGAVDAPGSWDDNDGNDRRGGGGKPRGEERRRGVPWSEDEHRLFLEGLDRYGRGDWRNISRFSVRTRTPTQVASHAQKYFIRQANAGARDSKRKSIHDITTP
LOC_Os01g65370.1	MGRSPCCEKAHTNKGAWTKEEDQRLIAYIKAHGEGCWRSLPKAAGLLRCGKSCRLRWMNYLRPDLKRGNFTDDDDELIIKLHALLGNKWSLIAGQLPGRTDNEIKNYWNTHIKRKLLSRGIDPQTHRPVSAGSSAAAASGLTTTASTAAFPSLAPAPPPQQHRLHNPVHAAAPSNASFARSAASPPSEDGHSSSGGSSDAPRCPDLNLDLDLDLSMSLPSSPPKTPAAASSTTASRHHHHQQQKTICLCYHLGVRNGDVCSCKAAAPSPAGPRAFRFLRPLEEGQYI
LOC_Os01g74410.1	MVVAGKKQGRHSFSASSSSSSSSSCSVVQLGHHQRPQGEDPLIGIKAAAAGGGGIMRKGPWTEQEDVQLVWFVRLLGERRWDFLAKVSGLQRSGKSCRLRWVNYLHPGLKRGRMSPEEERMVVQLHAKLGNRWSRIAKSIPGRTDNEIKNYWRTHLRKLKLKQQKQQQSDDHHNDNDDDDDRNSSSSSSSSNSNSNLQQQPQPEDESSASGSLQAQHHEDQHQLFLHPLWNDDIIVDVDCWSSSTNVVAPPPMPASPLWDIDDAFFCSDYSLPLWG
LOC_Os01g74590.1	MGMCSKTRKKGSWRAEEDALLTRLVAQHGPHRWSIISGAIPGRSGKSCRLRWCNQLSPAVQHRPFTPQEDALLAAAHARHGNKWATIARLLPGRTDNSVKNHWNSNLRRCLRRQAKFKSKDPDLLPDPINIPPDCIVVLNDDDEPADRPVTPPAIIQAQAQETLPSLTLSLSLSLPGAAAAAAEVEVAPPPPRALAAASEIQDGSSRSSSASRVMLQVMRQMVREEVQRHTAQLAYSLMALASCSRRPPN
LOC_Os02g02370.1	MGCRSCDKPKMNYRKGLWSPEEDQRLRDYIVKHGLGCWSAVPAKAGLQRNGKSCRLRWINYLRPGLKRGMFSQEEEDIVINLQAKLGNKWSQIAMHLPGRTDNEVKNYWNSYLKKRVMQAQGSIPNNLAAAAAEVTSMSTTEPPSLHHHHHHPHHHQIKNSSGSTTTSHDQDANLSSGGSHGGISAPAPVAEPFDQQPKSFVFTGDWMPMSAAAAGQESYSISAQHWPASTASSGNVTPSHGGAFGDQMSGSYGALQQQHQSSAAAAPMAGGGGYFDLLNMGDIYGGFAATSDDLLF
LOC_Os02g09480.1	MGMEAECDRIKGPWSPEEDEALRRLVERHGARNWTAIGRGIPGRSGKSCRLRWCNQLSPQVERRPFTAEEDAAILRAHARLGNRWAAIARLLPGRTDNAVKNHWNSSLKRKLATATDGGEIDRPCKRVSPGPGSPTGSERSELSHGGCGSGSGGGQVFRPVPRPGGFDAISAADVVRPPRRRDDNDDDGDDDPLTSLSLSLSLPGFHHDSARSHFQELPSPSRSPSPPPSPPAASPSAYPFNADLVSAMQEMIRTEVRNYMAGVGLRAGCGPGAVAESFMPQLVDGVMRAAAERVGVVTRQ
LOC_Os02g17190.1	MINIYGHNNWETVARAIPGRNAQQCRVRWKFNLDPAISKQAWSREEELRLIHVQQIFGNKWCRMAEHFTGRTSAAIKEHWRGPMKRKLNSYLASGLLKKSPGLPENLSVSQSSDSNILQQCDVSSDENKLLSDLRPSLKSKEGVSSKCDGSSSDNQLLSDLRASLKSKGASSKCDGSSGDNQLLSDLRASLKSKGASSKCDGSSGDNQLLSDLRASLKSKGASSKCDGSSDENKLLSDLRACLKSKQGASSKCDGSSGENQLLSDLQASLMSKQRTSSKYKQGASSKYKQGASSKSKQGTSSKSKQGFIDLCENTDTSEGESSELICTERPDPDSGEASQRIRDRLNWRKRARKKLVFLSSPVELKVSAVAESERHLQESKEMSPEVNIVSPPAVLQGF…
LOC_Os02g36890.1	MGRSPCCEKEAGLKKGPWTPEEDQKLLAYIEQHGHGCWRSLPTKAGLRRCGKSCRLRWTNYLRPDIKRGKFTLQEEQTIIQLHALLGNRWSAIATHLPKRTDNEIKNYWNTHLKKRLARMGIDPVTHKPRVDADADVAAGGGAAGGGARSRAAAHLSHTAQWESARLEAEARLAREAKLRALASPPPATAALSGVDSPTSTLSFSESALFGAGSAAPDIHGAARAAAVQAVQSSYGEACQEHHFGGATAETSFAGAGTLAGVLLDCSVTGADQRFAERTEACSGELQGEDDDDKGYWNSILNMVNSSMSSSSSSLTSEVVTDTEMFLPATAAAAASATPVEF
LOC_Os02g40530.1	MEGQQFAWGREEGGWRKGPWTAQEDKLLVEYVRQHGEGRWNSVAKITGLKRSGKSCRLRWVNYLRPDLKRGKITPQEESVILELHALWGNRWSTIARSLPGRTDNEIKNYWRTHFKKGKPSKNIERARARFLKQRREMQQQSQLMQTGQQQQLGQDDDATSAVVDDNLAEVAPPAATSLTHDGELQIMQEMAPDMDDLLYYHPGDMSPYSYDDLLGSGGGECGAVAASAGAAASTSEGSSEELDGGAATWGSLWNLDDVVHDMMIDCAAGAGCCWGSFPPLQDKGLAFY
LOC_Os02g41510.1	MGRAPCCEKMGLKRGPWTAEEDRILVAHIERHGHSNWRALPRQAGLLRCGKSCRLRWINYLRPDIKRGNFTREEEDAIIHLHDLLGNRWSAIAARLPGRTDNEIKNVWHTHLKKRLEPKPSSGREAAAPKRKATKKAAAVAVAIDVPTTVPVSPEQSLSTTTTSAATTEEYSYSMASSADHNTTDSFTSEEEFQIDDSFWSETLAMTVDSTDSGMEMSGGDPLGAGGASPSSSNDDDMDDFWLKLFIQAGGMQNLPQI
LOC_Os02g42850.2	MGCKSCEKPRPNYRKGLWSPEEDQKLRDYILRHGHGCWSALPANAGLQRNGKSCRLRWINYLRPGLKHGVFSPEEEETVMSLHAALGNKWSRIARHLPGRTDNEVKNYWNSYLKKRVESGGGKTSQGPPTTPASAASSPADSDDSHSLQQKPHEPANSDSSEPAHESSSASADSSCLTVTTDHPPVSRPHAAVTPKVMFADWLDMEYICGQVAAAPGLDAAGFAVVGGAAGDQQQQQQQVMSQDGSVHQADGPSCGVDDSSLQQQQQEGFGGNGGCWDFQEQFDSIDQMQASGGGGGFCDLLSMSDFDLWAELERTA
LOC_Os02g42870.1	MGRAPCCDKKGLKKGPWTPEEDKLLVDYIQANGHGSWRLLPKLAGLNRCGKSCRLRWTNYLRPDIKRGPFTAEEQKSIVQLHGIVGNKWSMIAAQLPGRTDNEIKNYWNTHLKKQLRRMGLDDPPPGPAAGCPAARHMAQWETARLEAEARLSLLSSSGAAATTTITAATTTTSASSSSTTAGPVAAAATSPADVFLRLWNSSIGDSFRKLAVVAAGSSSPSRADVTKDAVKQEEEAAPAGDDSSAASNEVEAATMAVDEYQMFLDFAGEELGLFHGRYGGFSLFPPVDLLEASLETAFK
LOC_Os02g46780.1	MGRGRAPCCAKVGLNRGSWTPQEDMRLIAYIQKHGHANWRALPKQAGLLRCGKSCRLRWINYLRPDLKRGNFTADEEDTIIKLHGLLGNKWSKIASCLPGRTDNEIKNVWNTHLKKRVSQREKPGDTKKKGKAADASDDADAHSPSSSASSSTTTAANNNNSGDTAGEQCGTSKEPENVDVSFFEQDIDISDMLVDAPTEAPLVAAPMPPSPCSSSSLTTTTCVGAVSDELLDLPEIDIEPDIWSIIDGYGGDEPGDGDATVPCTASPGEEGAEWWVENLEKELGLWGPMDESLAHPDPPGQVCYPGPLTETEGDPVSTYFQSGPTASPLQEIASPAVLS
LOC_Os02g49250.1	MEEEKEEMAIPAVPVDFFQLMIDGSSKQWRWGRRGESSNRSQWREERLLIEKMSMRKKMQLGRYPCSRCNQPRSRGGETSMATAAAAAAAAKCRCSRRRRLPEREWTAEEDERLRRLAKENLFRQWWKVAREMPGRSGDSCRARWRHHLARDVYHRPFTARDDEELVRLHRHTGGSWRKISRSVYGRTSAIMRDRWIQLRRSGLVPDAAKTAENAGCPPPAADDSEYMGSEAELKSPPPPPQQQHPLADVLASSLDSCTLASDATDPRDGILALDFAFMSV
LOC_Os02g49986.1	MGRQPCCEKVGLKKGPWTADEDQKLVTFLLSNGHCCWRLVPKLAGLLRCGKSCRLRWTNYLRPDLKRGLLSEEEEKLVIDLHEQLGNRWSKIAARLPGRTDNEIKNHWNTHIKKKLKKMGLDPVTHRPVMSLAQPDPLKQQQQQHEPSVSGGTGADDKEEEEEETPTSAQPQGVACAASSASAVSSSCSSSASASAATPGADVDWPGLFEVDAILDIDWAGLLSACGDDGGCSAIGVDMLFDQCSDVGFDQDVWM
LOC_Os02g51799.1	MGRSPCCDENGLKKGPWTTEEDEKLMEYIQKNGHGSWRALPKLAGLNRCGKSCRLRWTNYLRPDIKRGKFTSAEKDTILQLHAVLGNKWSAIAKHLPGRTDNEIKNYWNTHLKKDLIQKGIDPTTHRPRTDFFAALPQLIALANLRQLVGQLPWDDPAAAAAGLQQAEAAQAAKFGQYLHLQALLQPPPPSAATSPRSGCIGGAAAAMPGGDMEQMGAGLLSPPAMSSAALSPMSTSSLSPLPSPMSSTALSPLPPSSFFGNGGQGSFLAGQLPNIQMHGSSLFDQSAAIINDANHNQDYAASTGEREIINGATKTTTTTLLPEGSLPPLADYPTISNLGDVYSTPSCDGNITEFPLLPDALFDELMRDYVSPSSSF
LOC_Os02g54520.1	MAAAAARDDDLGNDDLDDDRSNPRRQSGGRTAGPIRQGLHGDIGLQMTAAMAGDDANDGGHGWRRWLSTAAVAAVLLSLGDGGDDDKATEGIRGSSAGMYTDKRSVSEDTHLYPSTKPTIKPARPQPQMHPLTAAAKHAITIPPPPPPAAAASYTSSPSSGTSDPSVLDLSSAEIDDDGDGDDDRAEQQEIKNSKELVMGRAPCCDKASVKKGPWSPEEDAKLKAYIEENGTGGNWIALPQKIGLKRCGKSCRLRWLNYLRPNIKHGDFTEEEEHIICSLYISIGSRWSIIAAQLPGRTDNDIKNYWNTKLKKKLLGKRAPSRRARANQDHCGLAGSAAAAMCGGVGTAAAAAPPHQALSSSALERIQLHMRLQGLYNSAFGCTTTSSNGGGVGVAPPQ…
LOC_Os03g04900.1	MDEIRSLMLQQGWRKGPWTALEDRLLTEYVQQHGEGSWNSVAKLTGLRRSGKSCRLRWVNYLRPDLKRGKITPDEETVILQLHAMLGNRWSAIARCLPGRTDNEIKNYWRTHFKKARPSRRARAQLLHQYQLQQQQQHRQYLHSLNLLQQQQQQLQQQQQQQQQQMMLLQEQEQQSPQEEAADDSMVMMMMNDLQSKERCCTAVSVVPDDCVLPADDDAIWDSLWRLVDGDGSCGEGSSGGEYWATS
LOC_Os03g13310.1	MALEGAAGGGGVGGGGGPPGQEAGKKVGWSKEEDKLLRELVRKQGGKDWGVIATAFPGRTDKSCRLRWRQHLDPSVDVALPFSAGEDRKIVELHRVHGNRWATIAAFLPGRSDNAIKNRWNTHLRKRHAQDVQQRPSGGLALGLGGGGGAGQAAGGKLTPVCLQLFPPTQAPPIGENLPGPARSAVPELLKLFPLAPGDLKDNASAAAAMDVGNEAVRALPELRLSPAAVVFDAMPLQAIRM
LOC_Os03g18480.1	MGRPPCCDKANVKKGPWTAEEDAKLLAYTSTHGTGNWTSVPQRAGLKRCGKSCRLRYTNYLRPNLKHENFTQEEEELIVTLHAMLGSRWSLIANQLPGRTDNDVKNYWNTKLSKKLRQRGIDPITHRPIADLMQSIGTLAIRPPPAAGAAPPPCLPVFHDAPYFAALQHQHQQQQVVTHVDADAPASPDSQHLQLNWSDFLADDAAGHGADAPAPQAALGQYQEGSAPAATAVVGGGRAFGDVDGASAGVGAGTDDGAGAASAFIDAILDCDKEMGVDQLIAEMLADPAYYGGGGGSSSSELGWGC
LOC_Os03g19120.1	MGRAPCCEKVGLKRGRWTTEEDEKLAGYIAKHGEGSWRSLPKNAGLLRCGKSCRLRWINYLRAGVKRGNISNQEEDVIIKLHATLGNRKSYVVKRMDYVCLGARDYCFQQNTHVRWSLIASHLPGRTDNEIKNYWNSHLSRQIHTYRRTYTAPSEAAVTIDVTKLQAAGKRRGGRTAGQSRKGDKKRAEDDPPKETAAADTPLPESSPRRAQSDEARSGSVVVDPEEPSSQPNNGSSGGGGGTPDGPCSEETATGPTSLDPMEMGLWEVESEFAEMEALLCGGVAPDGPGIPGLEPLDVAAQADDLLDMDWDGFAADLWGDPAQRGGLVQDAGEPNGSMGCSSDELESFASWLLSDSC
LOC_Os03g20090.1	MDMAHERDASSEEEVMGGDLRRGPWTVEEDLLLVNYIAAHGEGRWNSLARSAGLKRTGKSCRLRWLNYLRPDLRRGNITPQEQLLILELHSRWGNRWSKIAQHLPGRTDNEIKNYWRTRVQKHAKQLKCDVNSQQFKDVMRYLWMPRLVERIQAAAAGQQQQQEGGTDTPPLSWQHGGSDGLYESPELPAPDASCWPAEYCAAAGGAQSGGTPAPELSSTTAGSSSLSTDSGAGAQPSWPTQADGAEWFTTACDASSATGGVAMRDTELELAQPPCQGGQTWTTSESSLPGLTFPDLAVADFEIGGFDVDSFWTSMEDDQLWCPTQAAV
LOC_Os03g25550.1	MAKQSCCHKKKLRRGLWSPEEDEKLMNHIAKYGHGCWSSVPKLAGLERCGKSCRLRWINYLRPDLKRGTFSQEEEDLIIQLHSMLGNKYVLYSSSTHICQSLSRSVPSLTMAAATATALARWSQIAAQLPGRTDNEVKNFWNSYIKKKLRDRGIDPATHKPLAADSSATPTNTTAAAASRSTATCRAVFSDAELQIPTAAAVQQQQQAPLVGAMQLVDGIKMPLDDYWPAAAAAAAPSSSTTTFSAYHHALSMQQQAAAGCGAAAAFDMDALSHCGVVVAPSASSSSTLTSMAGLSPAAADAAEQSANVAAAAAATTTNLPWLDLGHANPIATMDHYAGVLDELRWSDYFDGAYQAATTATQGGALQGQCLYDGGGGGGKDVDDAVQFVDVHSLSNWC
LOC_Os03g26130.1	MGRPPCCEKEGVKKGPWTPEEDMVLASYVQEHGPGNWRAVPPRTGLLRCSKSCRLRWTNYLRPGIRRGGFSHHEERLILHLQALLGNRWAAIASYLPHRTDNDVKNFWNTHLKKKLALTSSSSSPPTPTTPLVARGQWERKLQTDIDLARRALRDALSVDDAASPAMISSGPPAPAAAAAYALSERNISVMLSGWAAPPPARKGLSACNPAAATTTPGGAAAESASTAGTSLELTADCCSGGGDSSASNCLPSSMLLACDDGDATATAAGVAPLSAIESWLLLDDSGEPQLALDEQLLDVALRNYAF
LOC_Os03g27090.1	MGRLRPPCCDESSVKKGPWTREEDEKLVAYVDQHGGHGSWRSLPKRAGLNRCCKSCRLRWINYLRPDIKRGNFTPEEEQAIITLHSVLGNKWSTIATRLPGRTDNEIKNYWNTRLKKRLIGAGIDPATHRARPRPPAPGDLATALPQLVALASLAVDLAVGHAAAAGGAWGAANGAVDYQQADAAAAQLQCLQHLLLQPQTTPATSATSGGGGHPTELNAASSFLTQAVASYAAAAATPLPSLVVPGGSQPLELKRWQDHIGGDHVGAVSPFAGAATVTGHHGGGGGGGGEFLPSELTALLCSANAIDDLQSSNLDF
LOC_Os03g29614.1	MGRKPCCSKEGLNRGAWTAMEDDILVSYIAKHGEGKWGALPKRAGLKRCGKSCRLRWLNYLRPGIKRGNISGDEEELILRLHTLLGNRWSLIAGRLPGRTDNEIKNYWNSTLSKRVAMQRTAAATSMPAAATTSSNADAAGAAARRRRSPEPRTVVVSPIRTKALRCNNNSSSGIVVVQQAGACSHGGRPPESGAPGDAAADKVATPQAVQQQQQQELAGAEDDDDLPVPAVCIDLDLDDIELGGLDGFLISPWRGGGHDDGNAAAGAVPNLPMPIGYELGGAGGGGEAGAVDLEALLGQLEAEEDDDGDHHHHHHHHHHQ
LOC_Os03g38210.1	MEEMIKPAPAPASSEEEKEVVATAATGERRHEEATAGREEQEEEEEEEEAPVVLKKGPWTTAEDAVLVQHVRQHGEGNWNAVQRMTGLLRCGKSCRLRWTNHLRPNLKKGSFSPDEELLIAQLHAQLGNKWARMASHLPGRTDNEIKNYWNTRTKRRQRAGLPVYPPDVQLHLAFAKRCRYDDFSSPLSSPQQSAGSNVLSMDAADAAGAASSGYTSARPPPLDLAGQLAMGSRPVQLLAATPFSAPSSPWGKPFARNAQFFQFPHSSPVSPTTPTGPVQVHPVTPELSLGYGLHAGDRARLPPVSPSPGARAELPSSQLRPSMAPTTAAAAATGGLVGGALQDHPNAASLEAMLQELHDAIKIEPPAPPENRGTEEEGGGGGGNLRGFLHEQIFDKLM…
LOC_Os03g51110.1	MCTRGHWRPSEDEKLKELVARYGPHNWNAIAEKLQGRSGKSCRLRWFNQLDPRINRSPFTEEEEELLLASHRAHGNRWAVIARLFPGRTDNAVKNHWHVIMARRCRERMRLSNRRGGAAAAGAAKGDESPARISNGEKTATRPPATNGSGMAMASLLDKYRRECGAAGLFAIGRHHNSKEDYCSSTNEDTSKSVEFYDFLQVNASSSDTKCGSSIEEQEDNRDDDQAEGQVQLIDFMEVGTTSRQ
LOC_Os03g56090.1	MGRAPCCDKASVKKGPWSPEEDAKLKSYIEQNGTGGNWIALPQKIGLKRCGKSCRLRWLNYLRPNIKHGGFSEEEDRIILSLYISIGSRWSIIAAQLPGRTDNDIKNYWNTRLKKKLFGKQSRKDQRQQQHLARQAAAAASDLQIKQEASRGANEADGLAAGANYTWHHHHAMAVPVHPMSAPMVVEGGRVGDDVDESIRKLLFKLGGNPFAASPAPPCIPPPPMYEEAPSFVPPLAHGVPLNEGGMQCSSVLPALELDENFHFNHVKLDGLECLFGMGDHQNMRWNEVSPLVCPNNAVASSSQGMQQYCLVEEPADLGMQ
LOC_Os04g28090.1	MRIMIKGGVWKNTEDEILKAAVMKYGKNQWARISSLLVRKSAKQCKARWYEWLDPSIKKTEWTREEDEKLLHLAKLMPTQWRTIAPIVGRTPSQCLERYEKLLDAACAKDENYEPNDDPRKLRPGEIDPNPESKPARPDPVDMDEDEKEMLSEARARLANTRGKKAKRKAREKQLEEARRLASLQKRRELKAAGIDTRQRKRKRKGIDYNAEIPFEKRPPPGFYDTVGEDRPLEHVQFPTTIEELEGKRRVDIEAQLRKQDIARNKILQRQDAPAAIMQANRLNDPEAVTKRSKLMLPPPQISDHELEEIAKMGNAGDPSLVEELGEGSTATRALLSSYSQTPRLGMTPLRTPQRTPAGKGDAIMMEAENLARLRESQTPLLGGDNPELHPSDFSGVTP…
LOC_Os04g30890.1	MERLKKLCDSMENKDTTEKARLLSGALSKEGSSGTSNEGKKIQANGVDGSKAKSTSSGEKVTQGNTLSNYEKKEEKPWGREEIELLRKAIQKYPKGTSRRWEVVSEFIGTGRSVEEILKATKTVLLQKPDSTKAFDSFLEKRKPAPSIASPLSVRTETVGLPTEKAAGNASSKAPAQHASSKTSDEKAAAPAPAPVSNGTPSGTADPEAWSEAQVLALVQALKAFPKDASQRWERVAAAVPGKTMVQCKKKVAEMQKNFRSKKSAE
LOC_Os04g38740.1	MGRSPCCEKEGLKKGPWTPEEDQKLLAYIEQHGHGCWRSLPSKAGLQRCGKSCRLRWTNYLRPDIKRGKFSLQEEQTIIQLHALLGNRWSAIATHLPKRTDNEIKNYWNTHLKKRLAKMGIDPVTHKPRSDVAGAGGGGGGAAGGAAGAQHAKAAAHLSHTAQWESARLEAEARLAREAKLRALAASATPGAPHLPAPPASAAAAAAAHGLDSPTSTLSFSESAVLATVLEAHGAAAAAAARAAMQPMQAYDEACKDQHWGDVDAADVGFPGAGAGFTGLLLEGSLNQIPRPAGRDAEADGEFQETEEEKNYWNSILNLVNSSSAPMSTAVVVPASHAYSPAPDF
LOC_Os04g39470.1	MGRVPCCEKDNVKRGQWTPEEDNKLLSYITQYGTRNWRLIPKNAGLQRCGKSCRLRWTNYLRPDLKHGEFTDAEEQTIIKLHSVVGNRWSVIAAQLPGRTDNDVKNHWNTKLKKKLSGMGIDPVTHKSFSHLMAEIATTLAPPQVAHLAEAALGCFKDEMLHLLTKKRPSDFPSPAVHDGAGAGASASALAAPCFPAAPPHHPQADDTIERIKLGLSRAIMSDPSTASAAAAAAAPSAPAEDKPWPPGDMSEGLAGMYATYNPAAHAHAQAQAEFRYDGASAAQGYVLGGDGDQGTSMWSHQSLYSGSSGTEEARRELPEKGNDSVGSSGGDDDAADDGKDSGKGAASDMSGLFASDCVLWDLPDELTNHMV
LOC_Os04g42950.1	MAAAEVQSAAGWGRQLQQDGGGWRKGPWTSQEDALLVEHVRQHGEGRWNSVSKLTGLKRSGKSCRLRWVNYLRPDLKRGKITPQEESIIVQLHALWGNRWSTIARSLPGRTDNEIKNYWRTHFKKGKPSKNIERARARFLKQRREMQQSQQLQQPTLMPTPTPQSKDIIVAETGDARTDDDAGGAAAAVAPSSSSSSLSMGGGEAEDLIMHQDAMDDLMMCPAMSYHLILHGAAVAGHQLSDGGGSCCASTSEDYGSSEDDGATWGSLWNLDGAAGACTLW
LOC_Os04g43680.1	MGRAPCCEKMGLKKGPWTPEEDKVLVAHIQRHGHGNWRALPKQAGLLRCGKSCRLRWINYLRPDIKRGNFSKEEEDTIIHLHELLGNRWSAIAARLPGRTDNEIKNVWHTHLKKRLDAPAQGGHVAASGGKKHKKPKSAKKPAAAAAAPPASPERSASSSVTESSMASSVAEEHGNAGISSASASVCAKEESSFTSASEEFQIDDSFWSETLSMPLDGYDVSMEPGDAFVAPPSADDMDYWLGVFMESGEAQDLPQI
LOC_Os04g45020.1	MGCKACQKPKVHYRKGLWSPEEDQKLRDFILRYGHGCWSAVPVKAGLQRNGKSCRLRWINYLRPGLKHGMFSREEEETVMNLHATMGNKWSQIARHLPGRTDNEVKNYWNSYLKKRVEGAEAAARKSAEPADVVTGSPNRSETGQERVAADRPASSESSGPVESSSADDSSSLTEPAAGLAAVRPHAPVIPKVMFADWFDMDYGTSLAGTAPGLSYQGSSSVQVDVPCGGAVDSLHGLGDGGFCWDFDDAADHMQGGGGLCDLLSMSEFLGIN
LOC_Os04g45060.1	MGRTPCCDSKVLKKGPWTPDEDKLLVDYVQANGSGNWRLLPKLAGLNRCGKSCRLRWTNYLRPDIKRGPFTPEEHKSILQLHAIVGNKWSMIAAQLPGRTDNEIKNYWNTNVKKQLRQGQAAAVGEQAALASLGGGAASCPAARHMAQWETARLEAEARLSLLSGTTSVATASVAASSSSSSTAAAGGAEAPPDIYLRLWNSEVGDSFRKSARSAAREDQEPANASDEAAPVSATFARPGDDSSAASNVTAAAAADEYQVFLDLAAEDFELFHGRHGGFPLFPAVDMLGETSLYTAFD
LOC_Os04g46384.1	MARAPGGVRRRSGRRGAGGGGAGGGGEALRKGPWMAEEDEVLLEHVRTHGPMDWSSIRSKGLLPRTGKSCRLRWVNKLRPNLKSGCKFTAEEERVVIELQAQFGNKWARIATYLQGRTDNDVKNFWSTRQKRLARLLRGPLPAARPNKHNSGKGKAPSSSSLDSQTATFHQSSASLDQASLEGNSLGWQCREAAPFMGYDQACSGFFAFEGPLPLQLLPPADGEASSSNAAQSAPPPLLFDQPPYPLINFPGWPERYVDVGHGFVDAGAMDGLAYQELLPMVQSVPMIMPFFGMECAHDAVKHGAFDDLPPNMFDDAVDQPPPPPPPPPPPSPSPSPSRDDVL
LOC_Os04g50680.1	MGRSPCCCHDAGVKKGPWTEEEDRALVEHIKKQGGHVGSWRGLPRAAGLNRCGKSCRLRWTNYLRPDIRRGNFSDDEERLIIRLHAALGNKWSTIATHLDGRTDNEIKNYWNTHIKKKLLRMGIDPVTHQRLPPDLLADGGGLGAASPLLSPPGPAAAAALQPLLSAVASLGSLDTALRQFQLLQHLLNSITSSSSDVAATAGLMATNLAATNTMVNSSSNVASFQEQMNALAHANYQPGYLRDVVPSFPGQDMAPQLNSTSSTPSTAPVLRSSAEPADQCCNDAALVPETYPREVAASVDHWKVQDFPSLEPLELPNLSTLESDLDPFWKEILESSFRS
LOC_Os04g50770.1	MGKGRAPCCAKVGLNKGSWTPEEDMRLVAYIQKYGHANWRALPKQAGLLRCGKSCRLRWINYLRPDLKRGNFTAEEEETIIKLHGLLGNKWSKIASCLPGRTDNEIKNVWNTHLKKRVSPEQKKGGGKSKKKTTCTDVLVPSPSPSSSTTTTTNCSSGDSAGEQSNTSKEEEEETDKIEIPMLELDPCCFDFDMLVDPVVPDTYCPAVSASASASAPTSPCSSTSPSCARAGVDPLLDLPEIVDLGPELWSIMDGGAGDGCTEAPPPAWSNAAAAAAANATVATTTSLEEEEGKEWWLEDLEKELGLWGPTDDYHCHPGPQGQPGRAGPPPSAVVEDPVSCYFQAGPTAAATWQGHEPSAVITSNPMDYYV
LOC_Os05g04210.1	MEMMRMAMSPAMSSATAAAASEDEGDLRRGPWTVEEDMLLVDYIANHGEGRWNSLARCAGLRRTGKSCRLRWLNYLRPDVRRGNITADEQLLILDLHSRWGNRWSKIAQYLPGRTDNEIKNYWRTRVQKHAKQLRCDVNSKEFRDVVRHVWMPRLIERIQADAAAAGEVAAPAPVSAAATRSMSSPAGAMYLHHQQIPLAAGAMVVAPAVSSEAYHHHGCGGGGDTSCSEPSQAAVTMSPDDASSTLRSSSAAAENDTIHGDVLSGSWSELLATTTTTIAATAGLPDFDELGDFEDNLWSLEDIWLHQQC
LOC_Os05g04820.1	MGRHSCCYKQKLRKGLWSPEEDEKLMNHITKHGHGCWSSVPKLAGLQRCGKSCRLRWINYLRPDLKRGAFSQEEEDLIIELHAVLGNRWSQIAAQLPGRTDNEIKNLWNSCIKKKLRQKGIDPNTHKPLTEADRRGAAPTVSTERTSGSSDVNPSSAGALGNLSHLLSETAQSSMLLPVYDKNHPETASLPRPKVPPKELFLDQLTAGHESPSSCRSSGPTLYFPFQQPLGYSNECGTGDGASMNSLWFNQNDFNCSTISTVMPPVSPSALSTSMGLNLPPENPRHGGTGIGNTPFYWDGSNPSSSGSTGSSGSNSMGFEPQSTTSILENSVFPWTDIGQEKDTRVHLVEELKWPDLLHGTFAEATTAMQNQSQSLYDDVIKAESQFNMEGICASWFQN…
LOC_Os05g28320.1	MLIHGEGSSSSAAAAGGKIKGSWSPEEDEQLRGAVARHGPRNWTAISEEVPGRSGKSCRLRWCNQLSPGVHRRPFTPDEDALIVAAHAKYGNKWATIARLLDGRTDNSVKNHWNSSLRRNRRAAAAAAAAAASVSYQSMDLTEEADNDDEGTSDDSVAIPAQSSPAAVVAGVPVLPPPPPPAKRLCVAPPTGVEHRAPPPDPPTSLSLSPPGAAAAAISASTVVGGSSAARAEEEAVAREKARMEQDPWLMAMMRQMITEEVQRQVSVVYSLVASSAAMAAQTGNAGGVGRKGPDGRPSNGQD
LOC_Os05g35500.1	MGRSPCCEKAHTNKGAWTKEEDQRLIAYIRAHGEGCWRSLPKAAGLLRCGKSCRLRWMNYLRPDLKRGNFTDDEDELIIRLHSLLGNKWSLIAGQLPGRTDNEIKNYWNTHIKRKLLARGIDPQTHRPLLSGGDGIAASNKAAPPPPHPISVPAKAAAAAIFAVAKPPPPPRPVDSSDDGCRSSSGTTSTGEPRCPDLNLELSVGPTPSSPPAETPTSARPVCLCYHLGFRGGEACSCQADSKGPHEFRYFRPLEQGQYI
LOC_Os05g37060.1	MAFYLGSMGGSPSSWGVAEVPVPSSRPWSKAEDKVFESALVAFPEHTHNRWALVASRLPGRSAHEVWEHYQVLVDDVDLIERGMVASPGCWDDDNNSAGHGRGSGGDERRRGVPWTEEEHRLFLEGLEKYGRGDWRNISRWSVKTRTPTQVASHAQKFFIRQANASSRGDSKRKSIHDITAP
LOC_Os05g37730.1	MMKESYMEVLPPAPAHYFVGQAAAAGGWFLPDRRGGGGAWSQEENKVFEQALAALDRNDPERWERVALLLPGKTVADVMTHYDDLENDVCFIEAGLVPFPHYGAAGGGGGSGFTLDWDGGDDPAGLGFKRSCYMVGGKRARGPDQERKKGVPWTEEEHKLFLMGLKKYGRGDWRNISRNFVTSRTPTQVASHAQKYFIRLNSGGKDKRRSSIHDITTVNLPDDDHGNPSPSPPPSVLTAHSSSSAAAVSEQFGVLVDGKPPPPPLGRGAGHHHFMPHPYAQVKIEAGNSHVAGGGRLDDSVLVQMQCGQLMQPLG
LOC_Os05g38460.1	MGAMPAVKVEEEEEERNPVASSPSVSEGSAHAAALASPTAADSIFGRRRKSGPVRRAKGGWTPEEDEKLRKAVDIYNGKNWKKIEVQCLHRWQKVLDPELIKGPWTQEEDDVIINMVKKHGPKKWSVIARSLNGRIGKQCRERWHNHLDPQIRKEAWTVEEERVLARAHCMYGNKWAEIAKLLPGRTDNSIKNHWNSSLRKKIDDYNTRDILPVHPPVVGDGLKQLPKRPPADNHFDLNKEPIICSRDRLGVVHSDPTSHQRASNLKDFKGCADYLSLGQPVTSCEASAADDSAFDLATQGMRMDSVHDKGTGNNFVCGKVQGINFLGDKGLKINQISDKMGCSRQAKREGEAAINGGGSSLQSEAHSVGSLCYQIPKMEDIAPAQSPVFTANYVPEHS…
LOC_Os05g41166.1	MHESDSDPDSDRTHWYMSNSDDESFVDKDKDCRRSTVALLLKKGPWTSWEDSILEKYIKKHGERNWKLVQKNTGLLRCGKSCRLRWMNHLRPNLKKGAFSKEEENKIINLHRKMGNKWSRMAADLPGRTDNEIKNYWNTRIKKCKNNRSPLYPANVCNDALNEDQHESADPNVREKLTNNHLEDTTSMYSAPQFSDASISNILDRRLASKDYDSIEDQRNQIEVVAKYEIPLPVLKTTNNDIFPSASIFANHGISNGNLSALSTTDALQMELPLIQFDPNNQFVYSRAYAMHLTNFALLNDQSEELLNDTDVLNYVVMKEELSGGSLSPTINMPCEAHNSMAASNELVVPQYEGDAPPLQDDFTSYFYLNDTNLSIFEDTNELFLENKLDTKGN
LOC_Os05g46610.1	MGRLSSCGGVQAKLRKGLWSPEEDDKLYNHIIRHGVGCWSSVPKLAGLQRCGKSCRLRWINYLRPDLKRGSFSQQEEDLIVALHEILGNRWSQIASHLPGRTDNEIKNFWNSCLKKKLRQRGLDPATHKPIAAAAAAATSSESAVTQVDEDHKPHGAAAAAAAADGLAANAKQSVFDPFPVTDFGAGFDLGAANMAAALYGSHPDDGAGFVADYSSVLDVSENLGYGESSSNSSNWTCAEVSNVLDSEVLNWAASAGADAAAKAEPFADMEQQHSGYGGEYQVEDDATLEHKFSLPCHEQSLAQFDFNLEYF
LOC_Os05g48010.1	MGRAPCCDKASVKRGPWSPEEDEQLRSYVQSHGIGGNWIALPQKAGLNRCGKSCRLRWLNYLRPDIKHGGYTEQEDHIICSLYNSIGSRWSIIASKLPGRTDNDVKNYWNTKLKKKAMGAVQPRAAASAPSQCTSSAMAPALSPASSSVTSSSGDACFAAAATTTTTMYPPPTTPPQQQFIRFDAPPAAAAAASPTDLAPVPPPATVTADGDGGWASDALSLDDVFLGELTAGEPLFPYAELFSGFAGAAPDSKATLELSACYFPNMAEMWAASDHAYAKPQGLCNTLT
LOC_Os05g49310.1	MQYTVEGSGGGGVQTVEAAVRKGPWTMEEDLSLVNYIAANGEGAWNTLARAAGLNRTGKSCRLRWLNYLRPDVRRGNITPEEHTLIVELQARWGNRWSKIARYLPGRTDNEVKNFWRTKIQKKHRKSTDGIYATTTSESIMPAATVHQNTVAEDQGSSSVSGRTTTATVAVTQEYATEAPPPSGMSSGSYLDQLQPGYASSIHGGQDGGAAAAAAGDVVVSDEFLAASSDNFWALEDLWPTVQSLHGNC
LOC_Os06g02250.1	MGRSPCCEQDADVKKGPWTPEEDKLLVEYIGKNGHGSWRRLPKLAGLNRCGKSCRLRWTNYLRPDIKRGGFSDDEERLIIHLHATLGNKWSSIATKLKGRTDNEIKNYWNTHLRKKLLSQGIDPVTHRPRTDLLAGLPNLLAAANLGGAAHQLPLDLNAIKLQADAAKFQILQGLLRVLASTTAPPPTAAVLPGTDLMTSILGATLAANSAGILGQQQQLAGVDLSRLGQYNGNYDNLPPLTNDSCTQQTQPAMSSMSPDSLLNRISSGISGDMLGSPELCHGGDGLSSPELGQGGPSASNMTTSPMAPPPPMVAADDHQCNTNTPSGGGDGMSCEQTPASSTFDGLNLDDIDMEGCWAMTDILLAE
LOC_Os06g06740.1	MNSRLIRRKRASGKSLKKANVVKGQWTLEEDRKLVKLVEQFGLRKWSHIAQILPGRVGKQCRERWHNHLRPNIKKDTWSEEEDIVLIQTHKEVGNKWAEIAKHLPGRTENSIKNHWNATKRRQFARRRSRASSKNPKSGTLLQNYIKSLGIGPIKSSVRQAPPESTAVSSSSPASTQKLAEVNGKIRPDSNPSNQMVTQGILTMDENSYIQTNSCEELLVSTYDDLCLDMCDHLFETKDEMPYQVYNIDDDVDMNYIFNHIDYANKIGHEIDMEMAWDDDVLQDDESAGSSPLETPAGLAQINTVHVKEEMDLIEMVTRTQSCG
LOC_Os06g10350.1	MGRRACCAKEGMKRGAWTSKEDDVLASYIKSHGEGKWREVPQRAGLRRCGKSCRLRWLNYLRPNIKRGNIDDDEELIVRLHTLLGNRWSLIAGRLPGRTDNEIKNYWNSTLSRKIGTAATAAAGSRGGSTPDTARATDAASSSSVVPPGQQQQPASRADTDTATAAAAAAATTTTVWAPKAVRCTRGFFFHDRETAPLAAAAPAPAGELGDGDDVDCDYYCSGSSSAATTTSSSSLPAVVEPCFSAGDDWMDDVRALASFLDTDDAWNLCA
LOC_Os06g11780.1	MGRPPCCDENGLKKGPWTPEEDEKLMSYIQKHGHASWRVLPELAGLNRCGKSCRLRWTNYLKPDIKRGNFSREEEQTILQLHSILGNKWSAIAKHLPGRTDNEIKNFWNTHLRKKLIKMGIDPMTHCPRTDFFQSLPQLIALANLRQIIERQPWDGHIEGLQTVAVQAAKLEYMQSLLHSAVSIVTSPTTTTTTSSLNTFTTELEQTNHLCPPQVPSSSVPELAVQVPHSQMPSTSFDQEIGKTNLFSNNIVNGNEWCSMEADNSSQKSLLVPENSIPPLIDMPVQNFCNTISTPNCDGGNSIPLPSWSEILLDEELMGEFA
LOC_Os06g14670.1	MGRQPCCDKVGLKKGPWTAEEDQKLVAFLLTHGHCCWRVVPKLAGLLRCGKSCRLRWTNYLRPDLKRGLLSDDEERLVIDLHAQLGNRWSKIAARLPGRTDNEIKNHWNTHIKKKLRKMGIDPVTHQPLEPPRPPPREQDATPPPPPPPPQEIEESEEEEQEPSPLIEPHEITAPPPAAAAEAATSNCSVSPASVLSPSCSSSASAASAVDVAEWPEPMYMFGMDGIMDVGWNGLISGAGVDVDVDVDPFDHYYHDASFDDQDVWII
LOC_Os06g14700.1	MAMMEPSSSSSSSTASAVTPSSAPPSGRCCVVLRIKLPAAWTPEEDAALERLAVENGSRHWRRVAAQMPRKRSPVQCRDRWRDHLARDVFHRPYTAADDDELTRLVLRPGGGGDRWKDISRAVHGRSSRSVKRRWMEIGTSDELLRKLAPPVIDAVSGHGGGRRRLMRPNQAFGWRRC
LOC_Os06g40330.1	MPRAAAPHGGLCLCRLRLRSRRARVVLKLQQPAMQPDSTDRLAGRHAGCSERAADILCKLHRTKQMIVFRKFTTKSKKHSMQSCKPRLHRWIVLNPNGKPSPYTLTFQFPSRTPTLARTPREARCKDFTHTVSIHRMPSRIQLRHPSTTLLRSPPPPPPPPPPTSSRRRMRMEGSSPMEEEEEAARLAGSQGESPAMLHPNGDGDGDGGDDEGDASGGEEEQGGVARAGVRRRGGGGRVRVRGRIPLKKGPWTPDEDKRLREYVEAHGEGNWNRVQRNAGLNRCGKSCRLRWANHLKPDLKKGPFSKEEEEMIIKLHLWLGNKWAKMANSLPGRTDNEIKNFWNTRCKRIQRTGEPLYPKEFNHFKLTDLEVMNCESPDESRAKKRTNEVLQGNGQSYK…
LOC_Os06g43090.1	MGGGGGVEADCDRIRGPWSPEEDEALRRLVERHGARNWTAIGREIPGRSGKSCRLRWCNQLSPQVERRPFTAEEDATILRAHARLGNRWAAIARLLQGRTDNAVKNHWNCSLKRKLAVATTTTTTTTGAAAAPGVVADAAELVERPCKRFSPTPDSPSGSGSGSDRSDLSHGGGFGQIFRPVARTGAFEPVDCAISRRQEEDPFTSLSLSLPGTDQRFNHDSAHSHFQELPSSPSPPPPPPPAAAASTTQYPFTPEFAAAMQEMIRAEVHKYMASVGVRAGCGDAGGADLHMPQLVEGVMRAAAERVGRMH
LOC_Os06g46560.1	MARSGGGNGGGEGGGGGGNGGGGGGLKKGPWTQAEDKLLVDHVRRHGEGNWNAVRRETGLQRCGKSCRLRWANHLRPDLRKGPFSPDEERLILRLHGLLGNKWARISSYLHGRTDNEIKNYWNTRLKRRVRAGLTPYPPEIEREIAHLRAQNLNLSAEGGGGGGGMLPPPLLLDPSNPFALQQAPVVAPSPSASQANSPPLINQNYPLLNQMQGLQLLHLANHQQAPPPQQQQQQQPAFHHHHDGGGGGGFVSSGLPPLPNRPRELPSNQFETATSGGGGGCDALLESLLLGDDHLLPRPNPAMLRVGSMPELMYREPSSSHVLHGGGGGGGASDSDVTSQYPPGEEDPHYGGRWDFIFEDVKPKRKAASAVEEISGMFGIAPGSIPGEWFNPGGVGSA…
LOC_Os07g04700.1	MDFYSDDSDPDIDEDLQRDLDALRQSCILSGNDPDAAVAQVSACLAAPPAAAAGAEVNGLSDDDDEEEDEDLALVRSIRENLLLNKASPSSPLPRPICAWPPSDSEDDEDDLETLRAIQRRFSHYHSGTSSGSEMNTKTEASKEGSGNIFGNELDEEFDAEKHNKEATTRTGFPKAALLLVDALKKNRACQKFIRRKMITIEAKIEENKDLRDRVKCLLDYQLSCRKAFGKILCQKEDPRVRLISSRKPCAQSTKNKDKKTPALFLGPADNPHVSKYKMVLKQLPMSLQKQPWSDVEKEKLAKGIKQQYQEALILNSINKGSSTGDFSAVDMAYALTNTAGNFEVTPESLRSVLPLINWDKIAAMYLPGRSGAECESRWLNFDDPLISHNAWTAREEKR…
LOC_Os07g04700.2	MNTKTEASKEGSGNIFGNELDEEFDAEKHNKEATTRTGFPKAALLLVDALKKNRACQKFIRRKMITIEAKIEENKDLRDRVKCLLDYQLSCRKAFGKILCQKEDPRVRLISSRKPCAQSTKNKDKKTPALFLGPADNPHVSKYKMVLKQLPMSLQKQPWSDVEKEKLAKGIKQQYQEALILNSINKGSSTGDFSAVDMAYALTNTAGNFEVTPESLRSVLPLINWDKIAAMYLPGRSGAECESRWLNFDDPLISHNAWTAREEKRLILTVQQQGMNNWINIAVTLGTHRTPFQCLVRYQRSLNHCILNKDWAEEEDLQLQAAVNTFGTNWQLVSASMDGRTGNQCSNRWRKTLNPERSRVGRWSLDEDKRLMVAVKLFGSGSWNKIAQFIPGRTQSQCN…
LOC_Os07g04700.3	MNTKTEASKEGSGNIFGNELDEEFDAEKHNKEATTRTGFPKAALLLVDALKKNRACQKFIRRKMITIEAKIEENKDLRDRVKCLLDYQLSCRKAFGKILCQKEDPRVRLISSRKPCAQSTKNKDKKTPALFLGPADNPHVSKYKMVLKQLPMSLQKQPWSDVEKEKLAKGIKQQYQEALILNSINKGSSTGDFSAVDMAYALTNTAGNFEVTPESLRSVLPLINWDKIAAMYLPGRSGAECESRWLNFDDPLISHNAWTAREEKRLILTVQQQGMNNWINIAVTLGTHRTPFQCLVRYQRSLNHCILNKDWAEEEDLQLQAAVNTFGTNWQLVSASMDGRTGNQCSNRWRKTLNPERSRVGRWSLDEDKRLMVAVKLFGSGSWNKIAQFIPGRTQSQCN…
LOC_Os07g04700.5	MNTKTEASKEGSGNIFGNELDEEFDAEKHNKEATTRTGFPKAALLLVDALKKNRACQKFIRRKMITIEAKIEENKDLRDRVKCLLDYQLSCRKAFGKILCQKEDPRVRLISSRKPCAQSTKNKDKKTPALFLGPADNPHVSKYKMVLKQLPMSLQKQPWSDVEKEKLAKGIKQQYQEALILNSINKGSSTGDFSAVDMAYALTNTAGNFEVTPESLRSVLPLINWDKIAAMYLPGRSGAECESRWLNFDDPLISHNAWTAREEKRLILTVQQQGMNNWINIAVTLGTHRTPFQCLVRYQRSLNHCILNKDWAEEEDLQLQAAVNTFGTNWQLVSASMDGRTGNQCSNRWRKTLNPERSRVGRWSLDEDKRLMVAVKLFGSGSWNKIAQFIPGRTQSQCN…
LOC_Os07g04700.6	MNTKTEASKEGSGNIFGNELDEEFDAEKHNKEATTRTGFPKAALLLVDALKKNRACQKFIRRKMITIEAKIEENKDLRDRVKCLLDYQLSCRKAFGKILCQKEDPRVRLISSRKPCAQSTKNKDKKTPALFLGPADNPHVSKYKMVLKQLPMSLQKQPWSDVEKEKLAKGIKQQYQEALILNSINKGSSTGDFSAVDMAYALTNTAGNFEVTPESLRSVLPLINWDKIAAMYLPGRSGAECESRWLNFDDPLISHNAWTAREEKRLILTVQQQGMNNWINIAVTLGTHRTPFQCLVRYQRSLNHCILNKDWAEEEDLQLQAAVNTFGTNWQLVSASMDGRTGNQCSNRWRKTLNPERSRVGRWSLDEDKRLMVAVKLFGSGSWNKIAQFIPGRTQSQCN…
LOC_Os07g12130.1	MAAAGNSFLNQELVKVADGVSDWHLPSSSHGGTCHTNTRGAPITVGVPDLGCPVSSIGMATSSSLMPKEGLTTASYNSVVAFPVGATMVPQQQQTQAAGSNDNPGLVKGGWTREEDEVLRQMVRHHGDRKWAEIAKSLPGRVGKQCRERWTNHLHPDIKKDIWTEEEDRMLIEAHQTYGNSWSAIAKQLPGRSENTIKNHWNATKRSLNSKRRLRKKNSEQTVPGQPSLLESYIRSCQHMLPSETVPPPPAPFDISRYGNSGVIGASPTLPVVQEPGTSTPPGLVMFLDLLNQAIPHPPQPETMDLFNMTPEVSHLNTSGYCLQLDAGGNLYYGRLPAPAPVQPHGISTQELQDTPQLSLYYPLSSFAGSHTDGTVEFNHQLSNPNGGHYGEEAGPSSV…
LOC_Os07g14110.1	MATDRMPDSHFMASSNGGACYQNTHGTPITMGVPNLGCLVASIGIAPSSSLMPERGLATANYNLVANFPEDAAVVPQQQQLQAASSNSNSGLIKGGWTREEDEVLRQMVRHHGDRKWAEIAKSLPGRIGKQCRERWTNHLHPDIKKGIWTEEEDRKLIKAHQTYGNRWSAIARSLPGRSENTVKNRWNATKRSLNSKRRLRKKNNEQAVPRQPSLLEEYIRSCQHPLPNETAPPASFDIGGYGTGGTIGASPTPPTVHALGGSTPLGLVMFLDLLNQATPHPPQPDLNLLNITPVVPHLNTSEYCLQLDARGNCSMASCRCNPTGSAPR
LOC_Os07g25370.1	MATPPLPPPPRARCVVRLKLPPAWTPEEDARLQRLAKENGFRRWSRVARSMPRRSARSCRDRWRHHLARDVYHRPFTARDDDELLRLHYRLGDRWKEIGRAVYGRTSRIMKHRWRELRRSGFPLAATARKVQALDMVESEVEESDQSLPPPELQRSLADALASSFGYCSLANEHAMDPLAGSLSLGFACMAV
LOC_Os07g31470.1	MGHHCCSKQKVKRGLWSPEEDEKLVRYISEHGHSCWSSVPKHAGLQRCGKSCRLRWINYLRPDLKRGTFSEQEERTIIDVHRILGNRWAQIAKHLPGRTDNEVKNFWNSCIKKKLIAQGLDPKTHNLLPASKTLLHGGGGGGAANPSGNGLAQFQSNNGAAAAGTTPFTISSPAKAAAYDVAPPALYDVVLPANPAGGMLMAHDHHHHHQVAAAAAPVGYPYADHGGNGGGVLMSFRDQNAGVHGAASMDFMNGSSSSSSMEQLGGGGGMSSNGNGSFSASMAAFMDEEAAMWATAVAPPGMGGLAGMDQVAQQQQQQQVLVQDAAVGVAPTTLMMHGGGAATAGAMVVDKSVEMVDVSSAVYGGATATAFDLDLMVESCGMFCGGGGAGNAMEQLQWDC
LOC_Os07g37210.1	MGRAPCCEKSGLKKGPWTPEEDEKLIAYIKEHGQGNWRTLPKNAGLSRCGKSCRLRWTNYLRPDIKRGRFSFEEEEAIIQLHSILGNKWSAIAARLPGRTDNEIKNYWNTHIRKRLLRMGIDPVTHAPRLDLLDLTSLLKPAAAAAYYPTQADLDTLRALEPLAGYPDLLRLASAILPAATTTGAAAAAAAEQAQLLLPWLLQAQMAQQQQQVTPPPPPPPQAAATEQFLQATSTACHQMPGLVHASPTQQLAQQPQDHMAAATCHRRGAVQHPSYDNQLDYVPALMQMASDASNLQQWSSTVSSSNNHNVNSGVSTPSSSPAAAGQINSSSTTTTTTYGLNASGDVDDAGLLINMHLSELLDVSDYM
LOC_Os07g43420.1	MATGPDLTPPAAAASAEAPSASAAKKDRHIVSWSTEEDDVLRTQIALHGTDNWTIIAAQFKDKTARQCRRRWYNYLNSECKKGGWSREEDLLLCEAQKVLGNKWTEIAKVVSGRTDNAVKNRFSTLCKRRAKDDELFKENGSLCSSTSSKRALVQTGCLTSGASGSAPPIKQMRPCNSDFKENMTPNMRLVGQDKSTQDSRQPLAIVYQNNQDNMNTMDTQNLVAKTAAKQLFAGEQNCVKHEGNFLNKDDPKIATLLQRADLLCSLATKINTENTSQSMDEAWQQLQHHLDKKDDNDMSESSMSGMASLLEDLDDLIVDPYENEEEEDQDLREQTEQIDVENKQNSSQTSMEVTSQMVPDNKMEDCPNDKSTEDNNMEPCPGEDIPTSENLTEAAIED…
LOC_Os07g43580.1	MVRPPCCDKDGVKKGPWTPEEDLVLVSYVQEHGPGNWRAVPTRTGLMRCSKSCRLRWTNYLRPGIKRGNFTDQEEKLIVHLQALLGNRWAAIASYLPERTDNDIKNYWNTHLKRKLQGGGAGGDGDGGAAGDAVSPKPAAQRPASSSKGQWERRLQTDIDMARRALREALTSLDDVKPPHQPDAANAAAGGGGATTGAAASAGADSPAASSTSGASQCSPSSAGYVLTTENISRMLDGWARKKGGGGGRRAAGSGPATPGATESASGSSEASEVSYGGTALSAAAAPASAFEYETKPTVTAAAAADAGDETQLSAIESWLFADADGIESGSLLDAAMDYTF
LOC_Os07g44090.3	MAKRAGGARKKLRRGLWSPEEDEKLMNHIAKYGHGCWSSVPKLAGLERCGKSCRLRWINYLRPDLKRGAFSQEEEDLIIHLHSMLGNKWSQIAAQLPGRTDNEVKNFWNSYIKKKLRQRGIDPATHKPLAEVVAAAACARTPAVFSDAELILSSIGAQPPPESYDGSRYSTECGAASVGGDGSLSSLSGYSQATAEFAVDGASASALLHCGGGGPTSSGGGAPPAPTAAVIPSVSSSSTLNSMVGLSPAATTTTTTTDEQYGNTNHLPWLELGPSTTTPSSSAAAATFDHYGAALDELKWSDYVFDGYNHQLPPYNHGGIYGGGDSKDTAVHFDAHALGNWC
LOC_Os07g48870.1	MMMAREVSSEEEAGGGDELRRGPWTVEEDLLLVNYIAAHGEGRWNALARCAGLKRTGKSCRLRWLNYLRPDVRRGNMTAEEQLLILELHGRWGNRWSKIAQHLPGRTDNEIKNYWRTRVQKHAKHLNCDVNSQQFKDLMRYLWMPRLLERIHRSSQSQSHDADDADLSVSAATSCITSDLVVDAHHPPLAMADSNDSAAMWQQHQAPQMSVAGAPPPTTTMAQHVVLPTAAASCHQMQDQFVCARAAETTTCCWSESESLPGLAGLYYDDAAAALPEFDVETMAMWGPEDDPWYTQMLGL
LOC_Os08g05520.1	MGHHSCCNQQKVKRGLWSPEEDEKLIRYITTHGYGCWSEVPEKAGLQRCGKSCRLRWINYLRPDIRRGRFTAEEEKLIISLHAIVGNRWAHIASHLPGRTDNEIKNYWNSWIKKKIRKPAAAAAAATTTSPNNPPPCSTATSDHHHLPPPAFGGADHHLQLDAIINQNLISSLPPKLATGDDSPPAVPGLPHHCPLFMFDTTTTGAGGAISPPPPSSLIPTHLHHHHHPFIASFTAAMAADTPSYLPPLVDGMAAMGAAMDCSLEDGQTAAAMAATNGYYQHHQKHQQLEIELEEEEQRQLGHHHHQHHHEHEHENHQWDEEEAQHLLMWDQEVLTSSNLEAMQSGAHSLLFMGPNDHD
LOC_Os08g15020.1	MGRAPCCDKATVKKGPWSPEEDAMLKNYIEEHGTGGNWIALPHKIGLKRCGKSCRLRWLNYLRPNIKHGDFTPEEDSIICSLYISIGSRWSIIAAQLPGRTDNDVKNYWNTKLKKRLLGRRKDRGGGHHHRSQSTADDLPAGGDGGMNDGGGGGGERSLSASAMERIQLCMQLQELQNPLSIHHNPLLSHQWPSKATIDDQNHNNVTVAEHGMSSSVSDHHRLDGQQLESGAGAAAMQQASPSSGGENSNVVVAIEAELQELLYAGGGAIVDGGAPPQGDVDWWSYDQGKQSPVTCWDFTPETSSIFQDYATVYDI
LOC_Os08g33150.1	MGRQPCCDKVGLKKGPWTAEEDQKLITFLLTNGQCCWRAVPKLAGLLRCGKSCRLRWTNYLRPDLKRGLLSDAEEKIVVDLHAQLGNRWSKIASHLPGRTDNEIKNHWNTHIKKKLKKMGIDPLTHRPLQPPPSPSPEKKHAERKNTAAAAAVAEQHQHDELWEEESPGFCTDEVPMIHPDEIMVPLRDHPPPVCTAAGASTPTTSSSSSSSSVASSTTSCDEVDAAALLPVLEWPDDAMCLMELDELIAAAAPPSLLWDDDYRLPLPPPPLSPPAMYEELDAFQCYDQQRSAFEQEAAASAWNKLELF
LOC_Os08g33660.1	MGRSPCCEKIGLKKGPWTPEEDQKLLAYIEEHGHGSWRALPSKAGLQRCGKSCRLRWTNYLRPDIKRGKFSLQEEQTIIQLHALLGNRWSAIATHLPKRTDNEIKNYWNTHLKKRLAKMGIDPVTHKAINGTLNNTAGDKSAKVTASLSHMAQWESARLEAEARLARESKMRIAASTPSKLHAQSTNPPASTPSPCFDVLNAWQSAKIDLESPTSTLTFAGSNASMLPFSTTTALELSESNSNVWQQRSDELEGEESEWKFVSKQQLQGMHGKETEEHFIGCEESWFPGTANIGAGFTGMLLDGSNMHDTSECWDESSNGQDEQRSQVSEDAENKNYWNGIFSMVNSEQPPLQPPLL
LOC_Os08g33800.1	MPCTSAAWMLHVGGAAAEQASSSSSSKGGGRVVTAGTTTMDTGGYNNGGGGGGGGGNGGGGGDHQESSSSGGGGGQSSRLAARGHWRPAEDAKLRELVALYGPQNWNLIADKLDGRSGKSCRLRWFNQLDPRISKRPFSDEEEERLMAAHRFYGNKWAMIARLFPGRTDNAVKNHWHVIMARKYREQSTAYRRRKLNQAVQRKLDATTASDVVVAHHHPYAAAHDPYAFTFRHYCFPFPAASPAAADEPPFTCLFPGTAATAGRGGGGGMTWPDAMAAGEVIDDGAGGGRYVVAEPPPPFLVPAAPHGWLGGHEMMVMVNDGGDVAAGVASSYDGMIGRDQGGGGSHFEAAAAAAAAPAFIDFLGVGAT
LOC_Os08g33940.1	MGRPPCCVKAEVKKGPWTPEEDLMLVAYVQEHGPGNWRAVPTNTGLMRCSKSCRLRWTNYLRPGIKRGNFTDQEEKLIVHLQALLGNRWAAIASYLPERTDNDIKNYWNTHLKKKLKKMSATGGGGDDGEGGGAGEVKTRAAAPKGQWERRLQTDIHTARQALRDALSLDPSPPAKPLDSSSGATAPPSSQAATSYASSAENIARLLEGWMRPGGGGGKTTTTPSSGSRSSAASVLSGEASHSGGATAPTPDGSTVTSKTKDEETAGAPPPPPPPAFSMLESWLLDDGMGHGEVGLMDVVVPLGDPSEFF
LOC_Os08g34960.1	MAADGGDGSGGGRKTPWTQEEDEALRRAVREHRRQNWAEIALALPRRGPKSCRLRWCQHLSPELDSRVFTAEEDAIILAQQRVHGNKWATIARCLPGRYDNAVKNRWNSALRKLLQVQHASGAGSPPAAAAAAAGDDRDDAPVCLQLFPARAGGVKEAGLFAGEKDVEEEDVATSLTLGLPVLCEAELELRLGPAWPATA
LOC_Os08g37970.1	MGRSPCCDESGLKKGPWTPEEDEKLLHYIQKNGHGSWRTLPRLAGLNRCGKSCRLRWTNYLRPDIKRGKFSQEEEQTILHLHSILGNKWSAIATHLPGRTDNEIKNFWNTHLKKRLIQMGFDPMTHRPRTDFFAALPQLIALATLRDQLAATACGGGGGGDTAAAAAAQIMQGAGGGGGADVAIQAAKMQYLQCLLQSAASTIASAGSGGGGGGAMSAHDADAALAAAAAAAATCSSSPAGSSVPITPTAVGHSGGGQTQTTPCAFSEAPVITSDDVEANLRLLGCGAGGADAFTCHGGSLPPLADLSDVTTTTMTNPLDWCSATASASSCGGGGGASSPFPWPEFFHDDPFITDFL
LOC_Os08g43550.1	MGRSPCCEKEHTNKGAWTKEEDERLVAYIRAHGEGCWRSLPKAAGLLRCGKSCRLRWINYLRPDLKRGNFTADEDDLIIKLHSLLGNKWSLIAARLPGRTDNEIKNYWNTHIRRKLLGRGIDPVTHRPVNAAAATISFHPQPPPTTKEEQLILSKPPKCPDLNLDLCISPPSCQEEDDDYEAKPAMIVRAPELQRRRGGLCFGCSLGLQKECKCSGGGAGAGAGNNFLGLRAGMLDFRSLPMK
LOC_Os09g01960.1	MMASCRRGGGGDVDRIKGPWSPEEDEALQRLVGRHGARNWSLISKSIPGRSGKSCRLRWCNQLSPQVEHRPFTPEEDDTILRAHARFGNKWATIARLLAGRTDNAIKNHWNSTLKRKHHSSLLADDLRPLKRTTSDGHPTLSSAAAPGSPSGSDLSDSSHHSLPSQMPSSPPHLLLPQHVYRPVARAGGVVVPPPPPPPPPATSLSLSLSLPGLDHPHPDPSTPSEPAVQLQPPPPSQMPPPTPSCVRQEPPQMPFQLQPPPPPRPSAPFSAEFLAMMQEMIRIEVRNYMSGSAAVDPRSSPDNGVRAASRIMGMAKIE
LOC_Os09g23620.1	MGRQPCCDKVGLKKGPWTAEEDQKLVSFLLGNGQCCWRAVPKLAGLLRCGKSCRLRWTNYLRPDLKRGLLSETEEKTVIDLHEQLGNRWSKIASHLPGRTDNEIKNHWNTHIKKKLRKMGIDPVTHKPLYPAPPLADGGSPEQKVPEEEEEVEEKSSAAVESSTSTCAGHDVFCTDEVPMLHLDDIVLPPPCDVVGDTAGSPAESSSTSTSSSGGGGIDEEWLLPIMEWPESMYLMGLDDVDMVTTAAPAMATSWEFEDPFNAYQRIALFDHHHELTWA
LOC_Os09g24800.1	MGRPPCCDKVGVKKGPWTPEEDLMLVSYIQEHGAGNWRAVPTNTGLMRCSKSCRLRWTNYLRPGIKRGNFTEQEEKLIVHLQALLGNRWAAIASYLPERTDNDIKNYWNTHLKKKLKKMQAAGGGEDSGAASEGGGGRGDGDGGGKSVKAAAPKGQWERRLQTDIHTARQALRDALSLDHPDPSPATAAAAATPAGSSAAYASSADNIARLLQGWMRPGGGGGGNGKGPEASGSTSTTATTQQQPQCSGEGAASASASASQSGAAAAATAQTPECSTETSKMATGGGAGGPAPAFSMLESWLLDDGGMGLMDVVPLGDPSF
LOC_Os09g26170.1	MGRAPCCDKATVKKGPWAPEEDAALKAYVDAHGTGGNWIALPHKIGLNRCGKSCRLRWLNYLRPNIRHGGFTEDEDRLICSLYIAIGSRWATIAAQLPGRTDNDIKNYWNSKLKRRLLGGGRRPRGAPPRLVLAGPGPAVTAAATSRNAMAASAIERMQLSVRLRRLEAAAPPPPQPFTFYGSNNLAAPPWQQPISPAAGGSSEMPRRLHHHHPSGAAATSSYSGLISSWPSSRSHIIHDAWLDASSTPPLSTTSMGDAATTTTTAGGESSSSTPTVSTATTPFIGGSIDMDDEIDMLLQQIRCFDENGDDGDDDADQRLIVGDEAAAGAENYLRALIDEAAANGGDVGVGSWSSCSTPGVDSVFHEYAQLDYGQYN
LOC_Os09g36250.1	MGRQPCCDKLGVKRGPWTAEEDKKLMSFILTNGHCCWRAVPKLAGLLRCGKSCRLRWTNYLRPDLKRGLLTDAEEQLVIDLHAKLGNRWSKIAAKLPGRTDNEIKNHWNTHIKKKLIKMGIDPVTHEPLDRKQESPATTSQSTVTAESSKSGEATRQQSRQLDDAVVRDMSVSAGGDSPPESSTNTASTAGGSSSSSSSHHQDPLVKWLLEEDLLPTGDEPWLNFTASNDVDEFSSIAATGATPALPWDVGMTTDWLLDYQDFGMGDSSLVVDASMVNSSNGSNF
LOC_Os09g36730.1	MGRSPCCEKAHTNKGAWTKEEDDRLIAYIKAHGEGCWRSLPKAAGLLRCGKSCRLRWINYLRPDLKRGNFTEEEDELIIKLHSLLGNKWSLIAGRLPGRTDNEIKNYWNTHIRRKLLSRGIDPVTHRPINDSASNITISFEAAAAAARDDKAAVFRREDHPHQPKAVTVAQEQQAAADWGHGKPLKCPDLNLDLCISLPSQEEPMMMKPVKRETGVCFSCSLGLPKSTDCKCSSFLGLRTAMLDFRSLEMK
LOC_Os10g20990.1	MRVGKAKRRLDLSTRRGTDEGGRTNCWKTATSAPSLARATAVRVLATDPDPSGVACVRCDVNGERVRAWSCGAKTCGMGAGRKLKTHRRNQRWADKAYKKSHFGNEWKKPFAGSSHAKGIVLEKIGIEAKQPNSAICKCARVQLVKNGKKIAAFVPNDGCLNFIKENEVAYVDGIYGIKVLVDALSSSRLRGRDGSGGDHGDATAAAAASREVAPPPRPRDVYHRPFTARDDDELLRLHYRLGDRWKEIGRAVYGRTSRVMKHRWRELRRGGFLAAAARKELAALDMADDMVETSEVEEPADQSLPSLELQRSTLADTLASSFGSCSLATDHVMDPLAGSLALGKYQFFTIIKIEDVFTGTLVRHPWLPRLVKENGFRHWSRVARIMPRRSARLCRDRW…
LOC_Os10g33810.1	MGRAPCCEKEGLRRGAWSPEEDDRLVAYIRRHGHPNWRALPKQAGLLRCGKSCRLRWINYLRPDIKRGNFTADEEDLIVRLHNSLGNRWSAIAAQMPGRTDNEIKNVWHTHLKKRLDDERKLAAAGGGGGRRPHTRKQPKAAKSAAAVKREATPSVSVDTSSGVTCSTVTESSPSSADGDHRRQQQQTQHAAVKEESFSSGGELPAAAAAPTAAADMDESFWSSTEVTGMMAGLGDMDEELAIAGTSSAAAARSDDMEFWLKMLLESGDMRDLAVL
LOC_Os10g35660.1	MKKGKWSKEEDDLIKNHMEKYGIGRSWQALSDALGLQRCGRSCRSRWLNYLRPGLKHGDFSPAEERIICKMYSKKGSSWSAIAAQLPGRTDLAVKNYWNSTLKKRFPAAAAARSTAAARRRHRPAASATTSSDDDDDVDVDDATPPGLALVVYSEGSTAAAAAAGELAPYSISSPAATADAAEEEEPIAAVPISTCILALPPPPPPPPPPPSDATGGEVSIPCFPFSPLPFIEPDLPELTWTTDLDDITATFDAAACRYPKRPHPITPDSPRLPKLPAIAGFDDVQSFLSWFDD
LOC_Os11g03440.1	MGRPPCCDKEGIKKGPWTPEEDIILVSYIQEHGPGNWRSVPINTGLMRCSKSCRLRWTNYLRPGIKRGNFTAHEEGIIVHLQSLLGNRWAAIASYLPQRTDNDIKNYWNTHLKKKLAAAANSTSAASNRHPIFADATFPSAAGSHTVSSNSDVNQMAAIARRSPFADCPSSSYASSMDNISKLLDGFMKTNSPSPPPPPLQHYDGGYYDDVKPAVDVVGNPLLSSFDCMSGADLDCCFDVHQQQPASSFMEYGGYGGGYGDESKQQLMNQAAAPLSSIEKWLFDEAAAEQVADLMDLSDGCCSVPMMF
LOC_Os11g10130.1	MASSSTTNTSDGAGKPASSSSSACPRGHWRPGEDEKLRQLVEKYGPQNWNSIAEKLEGRSGKSCRLRWFNQLDPRINKRPFTEEEEERLLAAHRHHGNKWALIARHFPGRTDNAVKNHWHVVRARRSRERSRLLARAAAAAAHPPPFSSYASQLDFSGGGASSGARNSSLCFGFGMINRSSSSSSSPAAAPFLIKSFNGTSYGTLLPATTSMAAAAQPVSTITFSSTPMRETLELMDAGGHENHGDVDGGGDKRKGVPYFDFLGVGV
LOC_Os11g35390.1	MGRPPCCDNGVGVKKGPWTPEEDIILVSYIQQHGPGNWRSVPENTGLMRCSKSCRLRWTNYLRPGIKRGNFTPHEEGIIIHLQALLGNKWAAIASYLPQRTDNDIKNYWNTHLKKKVKRLQQQQQSHPDHHHHHSFQTTPSSSNAAAVATTSPNYYNPNNSNSNSSNYLHNNNHNLESMQSMATAPSNEATTIPKLFQFQTWMKPSPATTSSAATAAAGSCYKQAMAMQELQEEQEGSAAAAAMASSIDGVSKDQDYHMCAVISGDDKSSSSEMMTAAAMAGHGEAATTTFSLLENWLLDDMPGQAAMSAAMDGFLEISAGYCCADPIMF
LOC_Os11g45740.1	MEMVLQRTSHHPVPGEQQEAAAELSSAELRRGPWTVDEDLTLINYISDHGEGRWNALARAAGLKRTGKSCRLRWLNYLRPDVKRGNFTAEEQLLILDLHSRWGNRWSKIAQHLPGRTDNEIKNYWRTRVQKHAKQLNCDVNSKRFKDAMKYLWMPRLAERIHARAGAVDDSGDYSNNDLSCVSGVTMATVANCFDGSPSMVTSSSSDSFTSESQDLKKINLHVHGDDEKMNSEDWMQEVDHEFWSTEIQPNNEQFQDQQLNGWVQGFSEGLSETLWSLEDIWKMQ
LOC_Os11g47460.1	MVTVREEMRKGPWTEQEDLQLVCTVRLFGDRRWDFVAKVSGLNRTGKSCRLRWVNYLHPGLKHGRMSPKEEHLIIELHARWGNRWSRIARRLPGRTDNEIKNYWRTHMRKKAQERRGDMSPSSSSSSLVYQSCLLDTVPIISMDGGDIHDDRSCMARVLKSTQSVMDGYTMDQIWKEIEAPGAPSLLGIDEGKDKACSNLPCPLLTSTMSDYSCPEVFWKIDNEETRMLATQSGYGK
LOC_Os12g03150.1	MGRPPCCDKEGIKKGPWTPEEDIILVSYIQEHGPGNWRSVPINTGLMRCSKSCRLRWTNYLRPGIKRGNFTAHEEGIIVHLQSLLGNRWAAIASYLPQRTDNDIKNYWNTHLKKKLAAAANSTSSSNRHPIFADATFPSAAGGSYTVSSNSDVTQMAAIARRSPFADCPSSSYASSMDNISKLLDGFMKTNSPSPPPPPLQHYDSGYYDDVKPAVDVGGNPLLSSFDCMSGADLDCCFDVHQQHQQQQPASFMEYGGYGGGYGDESKQQLMNQAAPPLSSIEKWLFDEAAAEQVADLMDLSDGCCSVPMMF
LOC_Os12g07610.1	MDFSCFNPQPAISHGIPFDSFLLQDELHHHADLDHPFEAEGITVHGSELEGGSVLPFATLHDLDHEFFRRGSRKDFIDNASSIFLLNPKTEVSHLVRDVQVGAFGAYEMNGRLISRNKASRKGIKKADAVKGHWTVEEDRKLVKLVEQFGLKKWSLIGGMLPGRVGKQCRERWFNHLRPNIKKDTWSEEEDMVLIQIHKEVGNRWAEIAKCLPGRTENSIKNHWNATKRRQFARRRNRSTSKSGSTVLQNYIKSLAISPQESQMNNERSESNPSDMMITQGTPCCFDGNNCSQSHTSEENIVPSCGDFAAEMWSGLFDTKEDEEDEAQYLLYDMDTHVDMNCIFSNMDYGSNIEPGLASVVKAECSAESWAVNLKETD
LOC_Os12g07640.1	MGRSPCCEKAHTNKGAWTKEEDQRLIAHINQHGEGCWRSLPKAAGLLRCGKSCRLRWINYLRPDLKRGNFTDEEDELIIKLHELLGNKWSLIAGRLPGRTDNEIKNYWNTHIKRKLLARGLDPLTHRPLNAAAAVAGHHHLAAGGSSCSPDATSGHSSCSDGDEYRGGIDLNLSISPPSSSSQPSSPPPPPHEAEARRAGATASYTYHHHYSETREKICLCLNHLGLHGGDECSCGGSSASSSSSPPPATASSRAFTFANASSSTV
LOC_Os12g13570.1	MSSVMMTSDNGKAPEKGGEASGPSSAPQEGEISNEPQRRRPLSGRTTGPTRRSTKGNWTPEEDSILSRAVQTYKGKNWKKIAECFPDRTDVQCLHRWQKVLNPELVKGPWSKEEDDIIVQMVNKLGPKKWSTIAQALPGRIGKQCRERWHNHLNPGINKEAWTQEEEITLIHAHRMYGNKWAELTKFLPGRTDNAIKNHWNSSVKKKVDSYMSSGLLTQVSCLPLNEYSAHCNSSPALTQQNSEDSGSYAVREVENSSVCSQSSLAKVSCSQVHNANVALGCDLQVNANVDNNEAHDSQSSVGHEACYTSVGAVATAIPEVHYHVSSSNFDPDQHLQEEFAQGLNLHMSMDEVPSNSSFADNPTICSIENHERSLEPYDVAMEMPLSMLPSDSGAEQKL…
LOC_Os12g33070.1	MRKPDCGGGGGAAKGGGVLGVAGGNNAAVVGGKVRKGLWSPEEDEKLVAYMLRSGQGSWSDVARNAGLQRCGKSCRLRWINYLRPDLKRGAFSPQEEDLIVNLHAILGNRWSQIAARLPGRTDNEIKNFWNSTIKKRLKISSSSASPATTTDCASPPEHKLGAVVDLAGGGGATDDVVVGTANAAMKSMWVDSSSSSSSSSSSMQSRPSIMAAAAAGRSYGGLLPLPDQVCGVDTSPPPPFFHDHSISIKQAYYGSTGAHHHHHAIATMDGSSLIGDHHHHSSSILFGGASVPPLLDHQTILDDDDDHPNKTGSNTTAATLSSNITDNSNSNKNNSDNNNNISSSCCISLMNSSSNMIYWEGHHQQQQQQHQMLQQQQQHMSRNVMGEWDLEELMKDVS…
LOC_Os12g37690.1	MAASQRSRSTAAQLDVDDQAAADQLMTMMRRPAAVLQDEAAAEEEASAAAADLQLELRRGPWTVDEDLTLVNYIADHGEGRWNSLARAAGLKRTGKSCRLRWLNYLRPDVKRGNFTADEQLLILDLHSRWGNRWSKIAQHLPGRTDNEIKNYWRTRVQKHAKQLNCDANSARFKDAMRYLWMPRLADASQLGDHHGYNSTTAMGDAHGMPVMTSSSSDSFATSESYDGGLYANVQDNEMVNGGDYWMQGANKGFCSNYESEQLHPHEHSQFQDPDLVGWVQGFSEGISENFWSLEDIWKM
LOC_Os12g37970.1	MVTVREEIRKGPWTEQEDLQLVCTVRLFGERRWDFIAKVSGLNRTGKSCRLRWVNYLHPGLKRGRMSPHEERLILELHARWGNRWSRIARRLPGRTDNEIKNYWRTHMRKKAQERKSNMSPSSSSSSLTYQSCHPETPSMIIGIEEQELHGGSGCITSIMKSTPVDMDGYPMDQIWMEIEAPNVLPGPCFDEAKDSASNSLSGPLLPYPMWDYYCPETCLRMDDEIKVAPQFGYGKGVGPCY
LOC_Os12g38400.2	MQPPPMRERQRWRPEEDAILLAYVRQYGPREWSLVSQRMNRPLHRDAKSCLERWKNYLRPGIKKGSLTDDEQRLVIRLQAKHGNKWKKIAAEVPGRTAKRLGKWWEVFKEKQQRELRDRDRRRLPPPLDGDERGCAGGRYDWLLEDFADKLVNDHHRRMMAAPILPPWMSSSPSSSSSPSVTLSLASAAVAPAPAAPPPTWGGGGGGEVVVAELMECCREMEEGQRAWAAHRKEAAWRMKRVEMQLETERACRRREATEEFEAKMRALREEQAAAVERVEAEYREKMAGLRRDAEAKEQKMAEQWAAKHARLAKFLDQVAACRRWPPVEINGGGGGGPGGGR
