# Supplementary material for: Identification and Analysis of MYB Gene Family for Discovering Potential Regulators Responding to Abiotic Stresses in Curcuma wenyujin
Source: Front Genet. 2022 Apr 25;13:894928. doi: 10.3389/fgene.2022.894928 (PMC9081655; doi:10.3389/fgene.2022.894928)
Supplement: Supplementary file 1 [file DataSheet1.ZIP › Table S7.xlsx]

## Sheet: CwMYB-related
Table S7 The transcript per million (TPM) values of CwMYBs in tuber and leaf
ID	leaf1	leaf2	leaf3	tuber1	tuber2	tuber3	Fold change(tuber/leaf)	|log2(Foldchange)| >1	p-value	significant (p<0.05)
CwMYBR1	10.04	13.54	11.07	0.39	1.21	0.51	0.0608947	-4.03754	0.000532155	Yes
CwMYBR2	0	0	0	8.48	6.14	5.59
CwMYBR3	64.09	64.23	65.28	24.34	26.26	22.89	0.379597	-1.39746	2.7799e-06	Yes
CwMYBR4	18.24	16.43	17.65	0.26	0.79	0.16	0.0231269	-5.43428	7.34135e-06	Yes
CwMYBR5	8.34	8.66	8.71	2.1	1.87	1.51	0.213147	-2.23008	5.30964e-06	Yes
CwMYBR6	38.83	33.72	33.98	9.96	7.76	8.47	0.245846	-2.02417	0.000114664	Yes
CwMYBR7	0.82	1.23	1.8	4.31	4.56	3.9	3.31688	1.72983	0.000976173	Yes
CwMYBR8	17.88	15.91	16.2	1.53	1.15	0.39	0.0614123	-4.02533	2.36997e-05	Yes
CwMYBR10	74.81	70.49	73.13	17.66	15.82	12.15	0.2089	-2.25912	9.55196e-06	Yes
CwMYBR12	1.64	2.62	1.84	3.66	4.51	3.68
CwMYBR13	0.89	1.64	0.97	7.72	8.73	8.91	7.24571	2.85713	7.79393e-05	Yes
CwMYBR14	4.14	2.8	4.14	14.79	23.89	17.39	5.06047	2.33927	0.00544257	Yes
CwMYBR15	5.27	4.2	2.66	2.52	5.97	4.49
CwMYBR16	15.83	15.17	14.66	13.21	13.23	12.39
CwMYBR17	6.83	6.65	6.91	4.58	2.11	2.68	0.459539	-1.12174	0.00808095	Yes
CwMYBR18	25.6	29.49	23.59	5.63	6.47	7.43	0.248221	-2.01031	0.000401597	Yes
CwMYBR19	20.27	24.99	20.08	1.95	2.18	1.68	0.0889195	-3.49136	0.000250455	Yes
CwMYBR20	1.7	0.9	0	2.89	3.49	3.91	3.95769	1.98466	0.0110668	Yes
CwMYBR21	13.1	13.26	15.81	8.71	10.05	9.74
CwMYBR22	15.77	14.76	11.98	0	0.38	0.67	0.0247001	-5.33934	0.000274529	Yes
CwMYBR23	0	0.07	0	0.56	2.78	0.99
CwMYBR24	11.2	11.73	12.67	4	11.42	8.82
CwMYBR25	6.41	5.68	4	1.65	2.94	1.23	0.361715	-1.46707	0.0176649	Yes
CwMYBR26	9.73	12.02	8.4	4.41	8.35	5.81
CwMYBR27	0.31	0.57	0.76	0.22	0.3	0
CwMYBR28	39.91	39.36	36.15	29.68	32.81	34.43
CwMYBR29	37.33	36.42	37.5	29.26	26.55	31.34
CwMYBR30	29.09	27.35	27.35	23.35	19.97	22.4
CwMYBR31	15.14	16.73	17.26	0	0	0.09	0.00183187	-9.09246	1.37553e-05	Yes
CwMYBR32	0	2.33	0.7	0.56	0.57	0
CwMYBR34	3.86	5.07	5.41	11.35	2.06	5.7
CwMYBR35	0.42	1.02	0.22	3.39	0.2	0
CwMYBR36	1.86	0.3	0	0.3	0	0
CwMYBR37	11.88	12.04	11	0.98	0.58	0.57	0.0609966	-4.03513	6.29306e-06	Yes
CwMYBR38	0	0.38	0	0.77	1.16	0.36
CwMYBR39	0	0	0	4.34	10.94	8.68
CwMYBR41	2.03	2.3	2.22	12.74	30.09	27.76	10.7771	3.4299	0.0171618	Yes
CwMYBR42	1.19	1.4	2.09	2.93	2.24	2.27
CwMYB3R1	0.75	0.88	0.73	1.89	2.39	2.67
CwMYB3R2	10.16	12.31	11.15	4.48	4.36	5.2
CwMYB4R1	1.98	2.35	2.59	1.79	2.3	2.08

## Sheet: R2R3-CwMYB
Table S7 The transcript per million (TPM) values of CwMYBs in tuber and leaf
ID	leaf1	leaf2	leaf3	tuber1	tuber2	tuber3	Fold change(tuber/leaf)	|log2(Foldchange)| >1	p-value	significant (p<0.05)
CwMYB1	0.72	0	0.38	0.35	1.76	0
CwMYB3	1.69	0.87	0	0	0	0
CwMYB4	1.38	0.91	1.14	0	0	0
CwMYB7	1.72	2.02	1.68	2.58	6.58	3.72
CwMYB10	60.55	61.9	54.6	51.23	63.24	54.08
CwMYB11	21.89	20.37	21.98	0.72	0	0.08	0.0124533	-6.32733	3.14853e-06	Yes
CwMYB12	10.75	11.5	9.9	8.23	10.11	8.22
CwMYB13	2.35	1.52	0.41	0	0	0
CwMYB16	0.66	0.8	0.58	1.22	3.24	2.3
CwMYB17	0.22	0	0.33	0.56	1.12	1.09	5.03636	2.33238	0.0229619	Yes
CwMYB18	0.13	0	0.12	3.09	19.52	11.07
CwMYB20	29.82	22.44	27.7	7.67	6.29	5.6	0.244622	-2.03137	0.000902586	Yes
CwMYB22	0	0	0	0.21	0.43	0.98
CwMYB23	3.32	2.51	2.16	0.74	0.33	0.77	0.230288	-2.11849	0.00527494	Yes
CwMYB24	0.43	0	0	3.27	0.51	3.44
CwMYB28	17.33	17.46	17.82	16.19	11.18	12.31
CwMYB29	5.43	6	5.01	0.29	0.12	0.06	0.0285888	-5.12841	5.54699e-05	Yes
CwMYB30	0.75	0.13	0.93	0.19	0.57	0.53
CwMYB31	1.5	1.09	1.99	8.86	7.49	5.95	4.869	2.28362	0.00256317	Yes
CwMYB32	0	0.18	0	1.55	11.86	7.67
CwMYB33	5.44	4.63	5.26	0.72	0.84	0.68	0.146119	-2.77479	6.34919e-05	Yes
CwMYB35	0.75	0.44	1.31	1.02	1.2	1.04
CwMYB37	0	0.46	0	0.45	0.68	0.42
CwMYB39	334.42	345.28	324.35	2.42	1.24	1.02	0.00466112	-7.74511	6.55213e-07	Yes
CwMYB40	1.43	0.69	0.84	0.11	0.36	0	0.158784	-2.65486	0.0292733	Yes
CwMYB42	0	0	0	0.57	3.22	3.35
