# Supplementary material for: Identification and Analysis of MYB Gene Family for Discovering Potential Regulators Responding to Abiotic Stresses in Curcuma wenyujin
Source: Front Genet. 2022 Apr 25;13:894928. doi: 10.3389/fgene.2022.894928 (PMC9081655; doi:10.3389/fgene.2022.894928)
Supplement: Supplementary file 1 [file DataSheet1.ZIP › Table S8.xlsx]

## Sheet: MYB-related
Table S8 The transcript per million (TPM) values of CwMYB-related genes after MeJA treatment
Gene ID	MJ_0h_1	MJ_0h_2	MJ_0h_3	MJ_1h_1	MJ_1h_2	MJ_1h_3	MJ_6h_1	MJ_6h_2	MJ_6h_3	Log2FC(1h/0h)	P-value	Regulate	Significant	Log2FC(6h/0h)	Pvalue	Regulate	Significant
CwMYBR2	6.06	3.12	1.69	8.96	7.99	16.4	7.78	11.91	14.66	1.61733	0.064063			1.65996	0.0301569	up	Yes
CwMYBR3	76.39	58.73	87.09	48.76	69.99	57.62	102.92	147.84	129.74	-0.333319	0.212414			0.775973	0.0268885
CwMYBR4	215.87	243	174.99	222.68	155.32	168.79	4.67	6.73	6.8	-0.213177	0.366603			-5.12215	0.000487096	down	Yes
CwMYBR5	4.16	5.3	5.33	6.05	10.46	5.92	2.83	4.32	3.77	0.600808	0.173762			-0.437649	0.0905719
CwMYBR6	704.31	643.79	533.58	500.44	571.82	442.47	29.55	46.9	75.61	-0.312961	0.121637			-3.62931	0.000369393	down	Yes
CwMYBR7	1.88	1.86	2.31	3.6	1.66	2.08	6.78	12.55	21.04	0.278845	0.517978			2.73828	0.0508172
CwMYBR9	5.43	8.07	2.66	3.21	1.69	8.31	0.38	1.85	2.75	-0.290797	0.718285			-1.69821	0.0945176
CwMYBR10	193.97	161.83	176.79	86.62	75.81	81.83	59.39	95.26	107.04	-1.12461	0.00060548	down	Yes	-1.02517	0.00613474	down	Yes
CwMYBR11	0.34	0.93	1.02	0.76	0.28	1.23	0.15	0.34	0.83	-0.0126553	0.985609			-0.79481	0.333357
CwMYBR12	1.24	2.53	1.97	1.77	2.11	1.89	1.47	3.5	2.87	0.00752058	0.980598			0.449803	0.377961
CwMYBR13	0.54	0.62	0.47	0.98	0.66	0.54	0.49	0.73	0.73	0.419456	0.255556			0.258602	0.306099
CwMYBR14	1.78	1.31	1.16	2.4	3.02	2.23	5.63	2.37	1.03	0.847997	0.020365			1.08726	0.312121
CwMYBR15	18.44	18.57	13.99	14.33	13.67	13.97	7.52	11.11	12.29	-0.281139	0.118325			-0.721957	0.0323143
CwMYBR16	13.01	12.75	13.2	10.36	9.82	12	11	13.47	14.5	-0.275829	0.0277444			0.000370254	0.997611
CwMYBR17	3.14	2.95	5.57	6.36	5.29	6.56	3.65	5.41	4.2	0.643163	0.0789424			0.185513	0.618929
CwMYBR18	1.2	2.22	1.6	59.44	27.43	23.3	7.01	6.05	2.76	4.4559	0.0373678	up	Yes	1.65599	0.0526609
CwMYBR19	10.88	8.58	10.98	17.42	10.32	6.87	2.93	9.72	13.02	0.185221	0.6867			-0.245885	0.632053
CwMYBR21	24.62	27.57	25.17	20.14	19.74	20.02	19.91	21.38	19.23	-0.369032	0.00311155			-0.354176	0.00709953
CwMYBR24	12.52	10.53	9.57	20.77	17.05	13.2	6.08	12.56	13.3	0.645306	0.0595433			-0.0303925	0.930801
CwMYBR25	3.59	2.27	2.78	6.31	3.06	3.33	3.09	2.47	2.87	0.555725	0.289707			-0.0354987	0.877167
CwMYBR28	72.08	79.41	111.04	63.71	77.9	57.4	40.67	41.03	48.33	-0.399641	0.189312			-1.01364	0.0224205	down	Yes
CwMYBR29	26.69	27.29	27.63	24.26	26.68	23.31	34.27	33.88	31.8	-0.136355	0.0777817			0.292461	0.00168534
CwMYBR31	120.85	133.23	105.49	80	76.18	88.65	5.3	8.21	12.64	-0.554492	0.0123383			-3.78139	0.000180074	down	Yes
CwMYBR33	4.61	4.4	2.61	4.05	10.41	6.61	32.07	50.78	12.16	0.85858	0.182151			3.03147	0.0675674
CwMYBR35	0.97	1.18	1.14	3.05	2.76	2.56	1.36	1.62	1.2	1.34714	0.000410154	up	Yes	0.345415	0.0984935
CwMYBR37	9.07	11.01	8.15	10.9	9.82	9.78	7.15	8.52	10.91	0.11158	0.456696			-0.086888	0.711516
CwMYBR41	6.55	6.28	6.88	4.45	4.99	4.31	2.69	5.89	7.15	-0.519496	0.0018257			-0.325409	0.377797
CwMYBR42	5.73	6.37	4.15	8.57	5.69	8.1	2.62	5.28	8.37	0.46048	0.140303			0.00177453	0.997203

## Sheet: R2R3-MYB
	Table S8 The transcript per million (TPM) values of R2R3-CwMYB genes after MeJA treatment
Gene ID	MJ_0h_1	MJ_0h_2	MJ_0h_3	MJ_1h_1	MJ_1h_2	MJ_1h_3	MJ_6h_1	MJ_6h_2	MJ_6h_3	Log2FC(1h/0h)	P-value	Regulate	Significant (p<0.05)	Log2FC(6h/0h)	Pvalue	Significant (p<0.05)	Regulate
CwMYB1	0.52	0.22	0.24	1.35	1.88	0.1	0.5	0	0.08	1.76467	0.218035			-0.756729	0.506214
CwMYB3	5.58	7.72	9.33	8.4	18.85	17.94	11.83	8.33	5.68	0.997767	0.0990913			0.191369	0.635028
CwMYB4	1.22	2.88	0.65	4.44	0.88	3.91	0	0.03	0.4	0.958403	0.313082			-3.46552	0.102019
CwMYB5	4.74	4.99	4.26	5.31	3.1	4.98	0.25	5.52	1.13	-0.06324	0.795183			-1.01973	0.223919
CwMYB6	0.26	11.38	0.64	22.4	1.35	54.32	0.08	2.4	4.26	2.66846	0.238034			-0.86549	0.655731
CwMYB7	9.15	10.22	9.32	16.53	17.4	15.43	24.03	39.84	7.49	0.782794	0.000474624			1.31457	0.202671
CwMYB10	8.1	13.36	17.15	115.29	98.44	69.73	25.9	23.59	27.09	2.8761	0.00383394	up	Yes	0.987993	0.0108939
CwMYB11	9.67	7.24	2.33	2.8	5.26	2.37	8.86	2.71	9.66	-0.88337	0.27763			0.141996	0.839969
CwMYB12	23.96	20.23	18.21	23.65	19.27	19.83	19.87	23.14	28.53	0.00806943	0.959793			0.197204	0.372246
CwMYB17	0.36	0.38	0.31	0.42	0.64	0.22	0.82	1.36	1.17	0.285754	0.567052			1.67377	0.00860855	Yes	up
CwMYB18	1.15	0.7	2.36	1.36	2.54	0.96	5.05	2.76	1.69	0.207136	0.76792			1.17411	0.186742
CwMYB19	3.82	0.27	2.58	1.14	2.56	0.63	4.98	7.61	4.16	-0.62332	0.547863			1.3284	0.0844499
CwMYB20	13.58	7.55	12.23	10.95	7.75	10.44	15.32	21.04	20.95	-0.195118	0.535816			0.780668	0.0385747
CwMYB23	7.27	4.68	3.73	5.94	2.05	3.46	2.15	4.6	8.55	-0.453578	0.415274			-0.0353939	0.955713
CwMYB24	0.21	0.07	0.3	0.79	1.33	0	0.78	1.3	0.32	1.86994	0.260453			2.04891	0.10535
CwMYB25	0	1.02	0.13	3.22	0.54	3.5	0.34	0.36	0.43	2.65834	0.110446			-0.0253111	0.984459
CwMYB29	4.71	15.82	10.34	5.64	2.71	6.61	14	33.84	10.25	-1.0451	0.195371			0.912084	0.319595
CwMYB30	0.32	0.14	0	0.14	0.3	0.92	0	0.86	0.42	1.5639	0.305061			1.47644	0.360603
CwMYB31	12.22	7.47	12.72	11.93	16.46	14.27	22.66	53.2	18.9	0.396445	0.182907			1.54784	0.131558
CwMYB32	7.79	2.86	9.03	2.5	3.02	2.11	0.34	2.5	1.5	-1.36698	0.102366			-2.18096	0.0615862
CwMYB33	6.04	3.71	3.82	2.95	2.4	0.82	4.29	7.61	5.01	-1.13708	0.067693			0.317456	0.427515
CwMYB35	2.35	2.6	1.98	2.81	2.3	1.89	2.15	2.6	2.56	0.0144996	0.945596			0.0770161	0.611818
CwMYB36	3.76	3.94	2.05	2.29	3.3	4.91	1.7	1.7	1.05	0.106915	0.809707			-1.1316	0.0508357
CwMYB37	0.97	10.94	1.22	11.47	1.97	32.35	1.99	4.34	8.31	1.80217	0.318116			0.157049	0.900109
CwMYB38	22.44	29.28	40.73	185.65	108.54	87.42	26.01	22.16	27.82	2.04535	0.0335868	up	Yes	-0.282864	0.381941
CwMYB39	6.69	17.53	15.97	593	402.43	322.44	30.11	38.72	45.19	5.03523	0.00607714	up	Yes	1.50438	0.0112093	Yes	up
CwMYB41	0	0	0	8.86	6.49	17.37	3.54	4.45	3.53		0.0298842		Yes		0.000229115	Yes
