# Supplementary material for: Identification and Analysis of MYB Gene Family for Discovering Potential Regulators Responding to Abiotic Stresses in Curcuma wenyujin
Source: Front Genet. 2022 Apr 25;13:894928. doi: 10.3389/fgene.2022.894928 (PMC9081655; doi:10.3389/fgene.2022.894928)
Supplement: Supplementary file 1 [file DataSheet1.ZIP › Table S1.xlsx]

## Sheet: Sheet1
Table S1 Primer pairs
For qRT-PCR	CwMYB3	F	AAGAGCCGTGCAATGGTTTG
		R	CCAGATGATTCGCTCGCAGT
	CwMYB10	F	CAGCAGCATCATCAAAACCAGA
		R	CACCGCACTTCCTTCCGTATC
	CwMYB18	F	TTGTGGAGCGTGGATGACA
		R	GAGGAAGCTAAGGCACAGTGAT
	CwMYB28	F	AAAGCGGCTTGAACATCGG
		R	AGATGAGTTCCAGCGGGTTT
	CwMYB32	F	AAAAGGACATGGTGCAGCAGA
		R	CATCCAGATTCCACAAACTCCC
	CwMYB33	F	GGAAGCGGATCGGTGCAGTA
		R	TGGGATTGGCAGAAGTGGAGT
	CwMYB36	F	ACCTTCCTCCCTCATGGTCTG
		R	TTCCTGCTCCGGCATTGTT
	CwMYB39	F	TGAGTGATTCCAGCCAAAACG
		R	GGTGGGAAGCGTCTTTTATGTC
	CwMYB41	F	GCAGCAACAATCTCAAACCAG
		R	CTGACCAATTGCAGGATTAACGA
	18S	F	AACGAGACCTCAGCCTGCT
		R	CCCAGAACATCTAAGGGCAT
For yeast one hybrid		R	CCCAGAACATCTAAGGGCAT
	CwMYB10	F	ATGGAGGCAGCGACGGGGAG
		R	GTCGATCTTGGTCAGGCCTA
	CwMYB10Δ58	F	TGGAGTCCGGAGGAGGACGC
		R	CTAGTCGATCTTGGTCAGGC
	CwMYB10Δ361	F	CTGGGCAGCGACGCTCAGCA
		R	CTAGTCGATCTTGGTCAGGC
	CwMYB18	F	ATGGAGGTCCATGGCAGCGT
		R	GAATTGTTGCTGCATCGACC
	CwMYB39	F	ATGGCGGAGGCGGTGTGTAG
		R	CTGCATCCTTGATGCCCCGA
	CwMYB39Δ52	F	TGGAGTCCGGAGGAGGACGA
		R	TTACTGCATCCTTGATGCCC
	CwMYB39Δ349	F	TCGTCCTCCGCTACCGCGGA
		R	TTACTGCATCCTTGATGCCC
	CwMYB41	F	ATGGTGAGGGCTCCTTGCTG
		R	GAATAGTGACAATTCCTCCA
