# Supplementary material for: Identification and Analysis of MYB Gene Family for Discovering Potential Regulators Responding to Abiotic Stresses in Curcuma wenyujin
Source: Front Genet. 2022 Apr 25;13:894928. doi: 10.3389/fgene.2022.894928 (PMC9081655; doi:10.3389/fgene.2022.894928)
Supplement: Supplementary file 1 [file DataSheet1.ZIP › Table S2.xls]

## Sheet: Sheet1
Table S2. Sequences of R2R3-MYB genes in Curcuma wenyujin
Protein name	Transcript ID	Sequence	Length (aa)	Sequence	Length (bp)	Completeness
CwMYB1	TRINITY_DN30172_c0_g1_i1:203-721(+)	MTHLEGGGQPKCCLRGHWRPAEDAKLRALVSRFGPQNWNLIADELQGRSAKSCRLRWCNQLDPRINKRGFSVEEEEKILSLQRQFGNKWALIARLFPGRTDNAVKNRWHVITARREREQSSGDSSGSAEETYAGELAGHHQKNSFMQAEIDRGGKKNTSSFIDFLGVGALSK	172	ATGACACATCTGGAAGGAGGAGGGCAGCCCAAGTGCTGCCTCAGAGGCCACTGGAGACCCGCAGAGGACGCCAAGCTCAGGGCTCTTGTCTCCCGATTCGGCCCCCAAAATTGGAACTTGATTGCCGATGAGCTCCAAGGACGGTCAGCGAAAAGTTGCAGGCTTCGGTGGTGCAACCAACTGGATCCGAGGATCAACAAGAGAGGTTTCAGCGTGGAAGAAGAAGAAAAGATTCTGTCCTTGCAGAGGCAGTTCGGCAACAAGTGGGCACTGATCGCGAGGCTTTTCCCTGGAAGAACAGATAACGCTGTGAAGAACCGGTGGCACGTGATAACGGCGAGGAGAGAAAGGGAGCAAAGCAGTGGCGATTCCTCTGGTTCAGCTGAAGAGACTTATGCA…	516	complete ORF
CwMYB2	TRINITY_DN37257_c0_g1_i1:127-903(-)	MGSTSVSTGSGSDTKACLRGHWRPGEDEKLRQLVVKFGPQNWNSIAEKLKGRSGKSCRLRWFNQLDPRINKRPFTEEEEERLVGAQRVHGNKWALIARLFPGRTDNAVKNHWHVIMARCHREKAKLFRRKTARQDQSHLGATANCLLTSISAPGEGDINFGTSSSSNSCFTGFSRNFPGPRIHFLQPNAHGKSQLHNVKGTAHFDSHGFDSDFDGKVLNGCGMDAGDESACRKFEHNEENHLRKSVPFIDFLGIGVIE	258	ATGGGATCGACGTCGGTCTCCACCGGATCAGGAAGCGATACAAAGGCATGCCTTCGTGGGCACTGGCGGCCCGGCGAGGATGAGAAGCTGCGACAACTTGTGGTGAAGTTTGGCCCTCAGAACTGGAACTCGATCGCTGAGAAACTCAAAGGACGATCAGGTAAGAGCTGTAGACTGAGGTGGTTTAACCAACTCGACCCGAGGATCAACAAGCGGCCCTTCACGGAAGAGGAGGAAGAGAGGCTGGTGGGGGCTCAGCGCGTGCACGGCAACAAGTGGGCGCTCATCGCGCGACTCTTCCCTGGGAGGACCGACAACGCCGTCAAGAACCATTGGCACGTCATCATGGCCCGTTGCCACCGCGAGAAGGCGAAGCTTTTCAGGCGGAAAACCGCCCGC…	774	complete ORF
CwMYB3	TRINITY_DN37488_c0_g1_i1:1-879(+)	MGRAPCCDKANVKKGPWSPEEDAELKAYIEKHGTGGNWIALPHKIGLKRCGKSCRLRWLNYLRPNIKHGGFSEEEDQIILSLYISIGSRWSIIAAQLPGRTDNDIKNYWNTKLKKKLLGYHKQINRSKIPPQYSPINQEHSNLHSEILTRASAAEAMQLHMYYNNNNDNKSRAMVWPVYQVEESRLTNLITSAKFVQQHAYPNDTASESSGPVSVVTSGSTLEFPMQEEKDQLPELDCFKELIEQEGMSWWSSDGVEGFGEKGEALALSCSADSLLLDQEYMRGYGL	287	ATGGGGAGGGCTCCCTGTTGCGACAAGGCGAATGTGAAGAAGGGACCGTGGTCGCCCGAGGAGGATGCCGAGCTCAAGGCTTACATCGAAAAGCATGGAACCGGTGGCAATTGGATTGCTCTCCCTCACAAGATAGGCCTGAAAAGATGTGGAAAGAGCTGCAGATTAAGATGGCTCAATTATCTGAGACCTAATATTAAACATGGCGGCTTCTCTGAAGAGGAAGACCAAATCATACTCAGCCTTTACATAAGTATTGGAAGCAGGTGGTCAATTATTGCAGCACAGCTGCCAGGGAGAACAGATAATGACATCAAGAACTACTGGAACACAAAGCTGAAGAAGAAACTTCTTGGCTACCACAAGCAAATTAACAGATCAAAAATACCTCCTCAGTAC…	861	complete ORF
CwMYB4	TRINITY_DN41061_c1_g1_i3:545-1516(+)	MRERQRWQPEEDALLREYVKQYGAKEWALVSERMGRPLHRDPKSCHERWRNYLRPGLKKGSLSPDEQSLLISLQARYGNKWKSIAAHLPGRTPKRLGKWWEVFKEKQLKLNANNHSSSSSSFSSSSSPFAFPPSVSAASAAAAAASPSAYEHILHTFAEKHALNMTCTDPSPSPASSSSAAAAPSVALSLSISPPPALELAPHHLPLVARLCEEVEEGRRAWAQHRKDAAWRLSRLEQQMETEKARRKREKVEEVEERIRRLREEEKAWLERADAEWRERMDHLRTEAEAEEMEKAEAWARKQAKLLSLIQTIAGGEGRRSS	322	ATGATGAGGGAGCGGCAGCGGTGGCAGCCGGAGGAGGACGCGCTCCTGCGGGAGTACGTGAAGCAGTACGGGGCGAAGGAGTGGGCGCTGGTGTCGGAGCGCATGGGGCGCCCGCTGCACCGCGACCCCAAGTCGTGCCACGAGCGCTGGAGGAACTACCTCCGTCCGGGGCTCAAGAAGGGCTCGCTCTCCCCCGACGAGCAGTCCCTCCTCATCTCCCTGCAGGCGCGGTACGGCAACAAGTGGAAGTCCATCGCCGCCCACCTCCCCGGCCGCACCCCCAAGCGGCTCGGGAAGTGGTGGGAAGTCTTCAAGGAGAAGCAGCTCAAGCTCAATGCCAACAACCACTCTTCCTCCTCCTCTTCCTTCTCCTCTTCTTCCTCCCCCTTCGCCTTTCCA…	969	complete ORF
CwMYB5	TRINITY_DN41944_c0_g1_i1:207-1067(-)	MGRKPCCAKEGLNRGAWTALEDQILVSYIKTHGEGKWRNLPKKAGLNRCGKSCRLRWLNYLRPGIKRGNISADEEELIIRLHKLLGNRWSLIAGRLPGRTDNEIKNYWNTTLGKRVVGASCQPKGNDGLIPDSDSSPEAARTGAAAAGPDKNTVIIQTKAQRCTRTFFHHPQALELQPSSPPPPQTLLTYSQQLHQLLTSNYSSSQVAQEEEIVQKSAGGGGDLVEEPCLSMPFDDDVAFVSQGPSENFPDVEFDLSFMDFLLDTEEDEYWTSHLPDM	278	ATGGGGAGGAAGCCATGCTGTGCAAAGGAAGGACTCAACAGAGGAGCATGGACTGCTCTTGAAGACCAGATCCTTGTGTCCTACATCAAGACTCATGGCGAAGGCAAGTGGAGAAACCTCCCCAAGAAAGCAGGCCTGAACCGTTGCGGAAAGAGCTGCCGCCTGCGGTGGCTCAACTACCTGCGGCCCGGCATTAAGCGGGGCAACATCTCCGCCGACGAGGAGGAACTCATCATCAGGCTCCACAAACTCCTCGGCAACAGGTGGTCTCTGATCGCAGGGAGACTGCCAGGGCGAACAGACAATGAAATCAAGAACTACTGGAATACAACCTTGGGCAAGAGAGTCGTCGGAGCCTCGTGCCAACCGAAAGGCAACGACGGCCTCATCCCCGACTCC…	834	complete ORF
CwMYB6	TRINITY_DN41979_c0_g1_i4:330-1379(-)	MKERQRWRAEEDAILCAYVKQYGPREWHLVAQRMNAALHRDAKSCHERWKNYLRPGVKKGALTDEEQHLVIRLQAQYGNKWKKIAAEVPGRTAKRLGKWWEVFKEQQHRILQRQSGGCAAVEPGKYDSILESFAEKLVEQERQYQHHRRHAQLMMATPLLPAWLSSNNGGAHPRPPSPSVALTLSPATAAAPARAPWQLQAPPEAVNLVESGSSPFAAAGFTVGGRVVAELVECCKDLEEGHRAWAAQKKEADWRLKRVELQLEAEMAAKRREKMEEMEAKMRALREEQQAAMERIEAEYRDQIAGLRRDAEAKEQKLAEAWAAKHVRLSNFLDQFGYRRWLPSEINGR	349	ATGAAGGAGAGGCAGCGGTGGCGGGCAGAGGAGGACGCGATCTTGTGCGCCTACGTGAAGCAGTATGGACCGCGGGAGTGGCACCTGGTGGCGCAGCGCATGAACGCGGCGCTGCACCGCGACGCCAAGTCGTGCCACGAGCGCTGGAAGAACTACCTCCGGCCAGGGGTCAAGAAGGGCGCGCTCACCGACGAGGAGCAGCACCTCGTGATCCGGCTGCAGGCGCAGTACGGGAACAAGTGGAAGAAGATCGCCGCCGAGGTGCCCGGGCGCACCGCCAAGCGGCTGGGCAAGTGGTGGGAGGTTTTTAAGGAGCAGCAGCACCGGATCCTGCAGCGCCAGTCCGGCGGTTGCGCCGCCGTGGAGCCCGGCAAGTACGACAGCATCCTCGAGAGTTTC…	1047	complete ORF
CwMYB7	TRINITY_DN42035_c0_g4_i2:235-942(-)	MEFHGRGLCDSATPPNDQEETDLRRGPWTRDEDLLLLNYVSAHGEGRWNSLARSAGLRRTGKSCRLRWLNYLRPDVRRGNITLEEQLLILDLHSRLGNRWSKIARHLPGRTDNEIKNYWRTRVQKHARQMQFDVNSKQFEDMVRSVWMPRLVERIREQKQQHELKKPPRSLESSCSYSESVETQLSPPPPPLPPAMAPESFVSDVDDDVCGRWMELEQGESMWSVEDILWLQQQL	235	ATGGAGTTCCACGGGAGGGGGCTTTGTGACTCCGCCACGCCGCCAAACGATCAGGAGGAGACGGATTTGAGAAGGGGACCTTGGACGAGGGACGAGGACCTCCTACTGCTGAACTACGTCAGTGCCCACGGCGAGGGACGGTGGAACTCCCTTGCTCGTTCCGCAGGGCTCCGGCGTACCGGAAAGAGTTGCCGCCTCCGGTGGCTGAACTACCTCCGCCCCGACGTGCGGCGGGGCAACATCACCCTGGAGGAGCAGCTCCTCATCCTGGATCTCCACTCTCGGCTGGGCAACCGGTGGTCCAAGATCGCTCGCCACTTGCCCGGGAGGACCGACAACGAGATCAAGAACTATTGGAGGACCCGAGTGCAGAAGCACGCGAGGCAGATGCAGTTCGAC…	705	complete ORF
CwMYB8	TRINITY_DN42482_c0_g4_i1:81-722(-)	MSRGHWRPEEDEKLKDLVTRFGPHNWNAIAENIQGRTGKSCRLRWFNQLDPRINRSPFSEEEEARLQALHRLHGNRWSAIARMFPGRTDNAIKNHWHVVTARRKKPLGLTITTRKAALDIDNPATRGFTLPNTHGINADTENSVEFYDFLRVKSSTEESEEATKCSSSVDQEEEEDEQWRKHGGLPFIDFLRIRSSSCSLNNLETKYM	208	ATGAGCAGGGGCCACTGGAGGCCAGAGGAGGACGAGAAGCTCAAGGACCTGGTCACTAGGTTTGGCCCTCACAACTGGAACGCCATCGCAGAAAATATTCAAGGAAGGACAGGCAAGAGCTGTAGGTTGAGATGGTTCAATCAGTTGGACCCGAGGATCAACCGCAGCCCGTTCTCGGAGGAGGAAGAAGCCCGGCTCCAGGCCTTGCATCGCCTTCACGGCAACAGGTGGTCGGCCATCGCCAGGATGTTCCCCGGCCGCACCGACAACGCCATCAAGAACCACTGGCATGTTGTCACGGCGCGACGAAAGAAGCCTCTTGGCTTGACAATCACCACAAGAAAAGCAGCACTGGATATTGATAACCCGGCCACAAGGGGGTTTACTTTGCCAAACACA…	624	complete ORF
CwMYB9	TRINITY_DN42482_c0_g5_i1:317-1165(-)	MDDSKRCPRGHWRPREDEKLRQLVEQFGPQNWNSIAEKLQGRSGKSCRLRWFNQLDPRINKRPFTEEEEERLLAAHRVHGNKWALIARLFPGRTDNAIKNHWHVIMARRQRENSRLYSKRSASRGHNFLSYSTTNNSMSHLLTSCQAPDQEDGTAGKLFNKFGIIARERITNPPLPWSLSRSMIHSAPKYFSNCSKLHGQVPRRPFHWIHKSSLGGAGEDGSKKLVFSSESGVCRNEAVSSGEMVWDNSTTTMNPSDVDRDEGPFKSKEVPFIDFLGVGITS	282	ATGGATGACTCGAAGAGATGCCCTCGAGGGCACTGGAGGCCTAGGGAAGACGAGAAGCTGCGGCAGCTGGTCGAGCAGTTTGGACCGCAGAACTGGAACTCCATCGCGGAGAAGCTTCAAGGCAGATCAGGTAAGAGCTGCAGACTGAGATGGTTTAACCAATTAGACCCGAGAATCAACAAAAGGCCGTTTACAGAGGAGGAGGAAGAGCGGCTCCTCGCCGCCCACCGGGTTCACGGGAACAAGTGGGCGCTGATTGCCCGGCTCTTTCCGGGGCGAACGGACAACGCCATCAAGAACCACTGGCATGTCATCATGGCGCGACGACAACGAGAAAACTCGAGGTTGTATTCCAAAAGGAGTGCTTCTCGAGGCCATAATTTCCTCAGTTACAGTACT…	846	complete ORF
CwMYB10	TRINITY_DN42482_c0_g8_i1:243-1271(-)	MEAATGSGRSKEMDRIKGPWSPEEDAALQRLVQRHGPRNWSLISKSIPGRSGKSCRLRWCNQLSPQVEHRPFTAEEDEIIIRAHRRFGNKWATIARLLSGRTDNAIKNHWNSTLKRKYTALGSDAQHQYEGIMAAKEMAAADSEEASERPLKRASSDGPVFLSGGSLGLCLSPGSPSGSDLSESSHHSHPPETSHIYRPFPSTGGIIPPISSSSQYPQSEHIPTTTAATTSGTPIEKDDDPVTSLTLSLPGSDPMDTTSDHQQHHQNQSELQLLPGSIHPPQQADSADAVVCPPTSLSAEFLAVMHEMIRKEVRCYMAGLEQCSVQPQAESVRKALGLTKID	342	ATGGAGGCAGCGACGGGAAGCGGTAGGAGCAAAGAGATGGATAGGATAAAGGGGCCGTGGAGTCCGGAGGAGGACGCGGCGCTGCAGCGGCTGGTGCAGAGGCACGGGCCGAGGAACTGGTCGCTGATCAGTAAGTCGATCCCTGGGCGGTCGGGCAAGTCGTGCAGGCTGCGGTGGTGCAACCAGCTGTCGCCGCAGGTGGAGCACCGCCCATTCACGGCGGAGGAGGACGAGATAATCATCCGCGCCCACCGGCGCTTCGGTAACAAGTGGGCCACGATCGCGCGCCTCCTCTCCGGCCGCACCGACAACGCGATCAAAAACCACTGGAACTCCACGCTAAAGCGCAAGTACACGGCCCTGGGCAGCGACGCTCAGCACCAGTACGAGGGGATCATG…	1026	complete ORF
CwMYB11	TRINITY_DN43984_c1_g2_i1:131-778(+)	MSRSPLDFDIAGVKKGPWTPEEDLILFAYVQEHSPGNWRSVPSNAGLMRCSKSCRLRWTNYLRPGIKRGNFTEHEDRVIVHLQALLGNRWAAIASYLPERTDNDIKNHWNTNLKKRKRPREAEGGEGRGQWERCLQTDLHKAKRALCEALEMEPDHSSSGSSASDAPAAASPPPAAAEEGVCPAVEWGKGMCHNPKSTPLILFESWLFDDGFDGI	215	ATGAGCAGATCACCGCTGGATTTTGATATTGCCGGCGTCAAAAAGGGTCCTTGGACTCCGGAGGAGGACCTGATCCTCTTCGCCTACGTCCAAGAACATAGCCCTGGAAACTGGAGATCAGTTCCTTCCAACGCCGGGTTGATGAGGTGCAGCAAGAGCTGCAGGCTGCGGTGGACGAACTACCTGAGGCCCGGAATCAAGCGAGGCAATTTCACCGAACACGAGGACAGGGTCATAGTGCATCTCCAAGCTCTGTTGGGGAACAGGTGGGCGGCCATAGCTTCGTACCTTCCGGAGAGGACGGACAACGACATCAAGAACCACTGGAACACCAACCTGAAGAAGAGGAAGAGGCCGAGGGAGGCCGAGGGCGGCGAGGGGAGGGGCCAGTGGGAGCGC…	645	complete ORF
CwMYB12	TRINITY_DN43984_c1_g3_i3:418-1260(+)	MGRPPCCDKDGVKKGPWTPEEDILLVSYIQQHGPGNWRAVPTNTGLSRCSKSCRLRWTNYLRPGIKRGNFTDQEERLIIHLQALLGNRWATIASYLPERTDNDVKNYWNTHLKKKLEDKLEGGQDSVPAHHPTPRAKGQWEMCVQADPQMAKRALSEALLLDKNSSSDAASNYAASAKNIARLLEGWTKSNNSSSNNAMLKSISPNSASLSQMSASSASNYLASLESLDSFGLEDQATSVPEGTAQTPPLELLKSWLLDANVGDEEHQESFLSIVMDQTD	280	ATGGGAAGGCCACCTTGCTGTGACAAAGATGGTGTGAAGAAGGGACCTTGGACACCAGAAGAGGACATCCTCTTGGTCTCTTACATTCAACAGCATGGTCCAGGCAATTGGAGGGCTGTTCCTACCAACACTGGTCTGTCGAGATGCAGCAAGAGCTGCAGGCTTCGGTGGACTAATTATTTGAGGCCAGGGATCAAGCGTGGCAACTTCACTGATCAAGAGGAGAGGCTTATCATCCACTTACAGGCCCTTCTAGGCAACAGGTGGGCAACCATAGCTTCTTATCTACCGGAAAGAACAGACAACGATGTCAAAAACTACTGGAACACGCACTTGAAAAAGAAACTCGAAGACAAGCTTGAAGGAGGCCAGGATTCGGTGCCTGCTCACCACCCCACG…	840	complete ORF
CwMYB13	TRINITY_DN44210_c0_g3_i3:147-1112(-)	MGRSPCCDENGLKKGPWTPEEDQKLIQYIEKQGHGSWRALPKLAGLNRCGKSCRLRWTNYLRPDIKRGKFSTEEEQTILNLHSILGNKWSAIATHLPGRTDNEIKNFWNTHLKKKLIQMGFDPMTHQPRTDFFSALPQLVALANLCEFFDGWPKDNHAARLQTEAVQATKLQYLQFLFQSASTMTNSSNSSGLGATTAADLETMSLLNSQMTSPFPTMASSGCQNINDHEQVNQIASVLFEPPTSQENIECYTMTGGFSQGDNSQITTQHISPHSSLPPLNGASVANQGDVCNMSSCNENETHSIWPEFLLDDQFIAEFAN	321	ATGGGGAGATCGCCCTGCTGTGATGAGAATGGCCTCAAGAAAGGTCCCTGGACTCCTGAAGAAGACCAGAAGCTCATCCAGTACATAGAAAAGCAGGGCCACGGCAGCTGGAGAGCCCTCCCTAAACTTGCTGGTCTGAATAGATGTGGCAAGAGCTGCAGGCTGAGATGGACCAACTATTTGAGGCCAGACATTAAGAGAGGCAAATTCTCGACCGAGGAAGAGCAAACCATCCTCAATCTGCACTCCATCTTAGGCAACAAGTGGTCAGCAATTGCCACGCACCTTCCTGGACGTACGGACAATGAGATCAAGAACTTTTGGAACACCCACCTCAAGAAGAAGCTCATCCAAATGGGGTTCGATCCCATGACCCATCAGCCGAGGACTGACTTCTTC…	963	complete ORF
CwMYB14	TRINITY_DN44210_c0_g5_i2:247-897(-)	MKKEEREGKNKNKKRKKKGVVNVVVNKGAWTAEEDDKLAEYVKCHGDKNWRTLPAKAGLKRCGKSCRLRWFNYLRPGIKRGNITDEEEDLIIRLHNLLGNRWSLIARRLPGRTDNEIKNHWNTHLSRRSMSIDDLNLKMNSQKVVLSPRVDDAPPDHLDLQQFELGDEDQLFDLMMMSSHEISDLNYDLNCEFGRWMDEDIDLFGWGTSYAQAAVW	216	ATGAAGAAGGAAGAGAGAGAGGGGAAGAACAAGAATAAGAAGAGGAAGAAGAAGGGGGTGGTGAATGTAGTAGTGAACAAAGGAGCATGGACTGCAGAGGAGGATGACAAGCTGGCGGAGTACGTCAAGTGCCATGGTGACAAGAACTGGAGAACCCTTCCTGCTAAAGCTGGGCTGAAGAGATGTGGCAAGAGCTGCAGGTTGAGGTGGTTCAACTATTTGAGGCCGGGCATTAAGAGAGGGAACATCACCGACGAGGAAGAGGATCTTATCATTCGACTTCATAATCTTCTCGGCAACAGATGGTCGTTGATTGCTAGAAGATTGCCCGGACGAACGGACAACGAGATCAAGAACCACTGGAATACTCACTTGAGCAGAAGATCGATGTCTATTGAC…	648	complete ORF
CwMYB15	TRINITY_DN44210_c0_g10_i1:101-733(-)	MKKEEREGKNKNKKRKKKGVVNVVVNKGAWTAEEDDKLAEYVKCHGDKNWRTLPAKAGLKRCGKSCRLRWLNYLRPGIKRGNITDEEEDLIIRLHNLLGNRWSLIAGRLPGRTDNEIKNHWNTHLSRRSMSIDALNLKLNSTPSVSSPRGIIPLDRIDSQHSEFFYDYDWEQLFGLVMNHDLSCDLDYQFGRWMGEDNNLFGWEAAPACL	210	ATGAAGAAGGAAGAGAGAGAGGGGAAGAACAAGAATAAGAAGAGGAAGAAGAAGGGGGTGGTGAATGTAGTAGTGAACAAAGGAGCATGGACTGCAGAGGAGGATGACAAGCTGGCGGAGTACGTCAAGTGCCATGGTGACAAGAACTGGAGAACCCTTCCTGCTAAAGCTGGGCTGAAGAGATGTGGCAAGAGCTGCAGGCTGAGATGGCTGAATTATTTGAGGCCGGGCATCAAGAGAGGGAACATAACAGATGAGGAAGAGGATCTTATTATTCGACTTCACAATCTACTCGGCAACAGATGGTCGCTGATCGCTGGAAGGTTGCCAGGGCGGACTGACAATGAGATCAAGAACCATTGGAACACTCACTTAAGCAGGAGATCGATGTCCATAGAC…	630	complete ORF
CwMYB16	TRINITY_DN44414_c0_g1_i1:377-1213(+)	MSHQPQDSATALGLVSPTPPPPAPAPTPTPPCPLETVQESEQAKVCVRGHWRPSEDAKLKELVAQFGPHNWNLIAEKLPGRSGKSCRLRWFNQLDPKINRRAFSLVEEEKLLAFHRVYGNKWAQIARHFPGRTDNAVKNQWHVIMARRQRAQCSGYKSRKSTRETNIMSSTGNHAWSGESSSILNNRDESVSNYRQFQFLLGSEEKSGESENVCNGGLAQMGDQLGNSDLSSEGSATESATVVDHGAHYALLHGEAETDVGGRKDNVVFIDFLGVGAT	278	ATGAGTCACCAGCCGCAGGATTCTGCAACGGCGTTGGGATTAGTTTCTCCCACGCCACCTCCGCCTGCGCCGGCGCCGACGCCGACGCCTCCTTGTCCATTGGAAACAGTTCAAGAGAGTGAGCAGGCGAAGGTCTGCGTGAGAGGCCATTGGAGGCCGTCGGAGGATGCAAAACTCAAGGAACTTGTGGCGCAATTTGGTCCCCATAACTGGAACTTGATTGCGGAGAAGCTTCCCGGAAGATCAGGGAAGAGTTGCAGACTGAGATGGTTCAACCAACTGGACCCCAAGATCAACCGAAGAGCCTTCAGTCTGGTGGAAGAAGAAAAATTGCTTGCTTTCCACAGGGTTTATGGGAACAAATGGGCACAGATTGCGAGGCATTTCCCAGGGAGAACA…	834	complete ORF
CwMYB17	TRINITY_DN44414_c1_g3_i3:90-914(-)	MGRAPCCDKVNVKRGPWCPEEDAKLRAYIEEHGTGGNWIALPHKIGLQRCGKSCRLRWLNYLRPNIKHGDFSEDEDFIICNLYVSIGSRWSIMAAQLPGRTDNDIKNYWNTKLKKKFLGKNKQHHAVSQEQSQRARINSGGITTSTIERVQLQMKLGNLYDPFSLCHQPELLFSGRKDASVTETNQRTECSQISNGIFEDKNGWFIGQDEYRMNGLWDYSAQINWEKESMDSWATSSSDFQEEALSAWDLSAVFQTDTVLQSGNKDFQCTNRFK	274	ATGGGGAGGGCTCCCTGCTGTGACAAGGTCAATGTGAAGAGGGGGCCTTGGTGCCCCGAGGAGGATGCTAAACTTAGGGCTTACATCGAAGAGCATGGCACTGGTGGAAACTGGATTGCCCTCCCCCATAAGATTGGGTTGCAGAGATGCGGCAAGAGTTGTCGGCTAAGATGGTTGAATTATCTGCGGCCAAACATCAAACATGGTGACTTCTCGGAGGATGAAGACTTCATCATCTGTAATCTGTATGTTAGCATTGGGAGCAGGTGGTCGATAATGGCAGCACAGTTGCCAGGAAGAACAGATAATGACATCAAGAACTATTGGAACACAAAGTTGAAGAAGAAATTTCTTGGCAAGAATAAACAACATCATGCAGTATCACAAGAACAAAGCCAG…	822	complete ORF
CwMYB18	TRINITY_DN44684_c0_g1_i1:2-934(+)	MEVHGSVAASEEEVELRRGPWTTEEDVALMNYIAVNGEGKWNSLARCAGLRRTGKSCRLRWLNYLRPDVRRGNITPEEQLLILELHSRWGNRWSKIAQYLPGRTDNEIKNYWRTRVQKHAKQLKCDVNSQQFKDIMRYLWMPRLLERIRVASGGGVDSAAAASETPATCSDFPISERAAEPNPSPENSSAAGSSSTTSVDSLSMQLSPQPVSDGDLMQPAGDLWTESLMNVVDFPEFEQMMWPAGENLWSVDDIWSMQQQF	261	ATGGAGGTCCATGGCAGCGTGGCGGCGAGTGAGGAGGAGGTTGAGTTGAGGAGAGGACCGTGGACGACGGAGGAGGACGTCGCGCTGATGAATTATATCGCTGTCAATGGCGAAGGGAAGTGGAATTCTCTGGCTCGTTGCGCAGGGCTGAGAAGGACAGGGAAGAGCTGTCGCCTCCGGTGGCTTAACTATCTTCGTCCCGACGTCCGGCGAGGCAATATAACGCCGGAGGAGCAACTGCTCATCTTGGAACTCCACTCGCGCTGGGGGAACAGATGGTCGAAAATAGCGCAGTATTTGCCGGGAAGAACTGACAACGAGATCAAGAATTACTGGAGAACGCGAGTGCAGAAGCACGCGAAGCAGCTCAAATGCGACGTCAACAGTCAGCAGTTCAAG…	783	complete ORF
CwMYB19	TRINITY_DN44684_c0_g4_i2:159-824(+)	MANTEAQYVSWEDEEWRKGPWTAQEDKLLIDHVNHHGQGKWNCVSKLTGLKRSGKSCRLRWVNYLRPDLKRGNITPQEERTIQELHALWGNRWSTIARNLPGRTDNEIKNYWRTHFKKTKPSKNLEEARERFLIHQRQKKQRRVQEDQQQDQGNLEQQDTQELLMEQAKEIESTEDLQEMMALMCCIPYVIQVQGNAINGYSSEGSTDGESWGNLWNLDDI	221	ATGGCCAACACTGAAGCACAGTACGTCTCCTGGGAGGACGAGGAGTGGAGGAAGGGGCCATGGACTGCCCAAGAGGACAAGCTCCTCATTGACCATGTCAACCACCATGGCCAAGGCAAATGGAACTGTGTCTCCAAGTTAACAGGGCTGAAGAGAAGTGGGAAGAGCTGCAGGCTGAGGTGGGTGAACTACTTGAGGCCAGACCTGAAGAGAGGTAATATCACCCCTCAAGAGGAGAGGACCATCCAGGAGCTGCATGCTTTGTGGGGAAATAGATGGTCCACCATTGCTCGAAACCTCCCGGGGAGGACCGACAACGAGATCAAGAATTACTGGAGGACTCATTTCAAGAAGACAAAGCCCTCCAAGAACCTCGAGGAAGCGAGAGAGAGGTTCTTG…	663	complete ORF
CwMYB20	TRINITY_DN44981_c2_g1_i3:171-884(+)	MGRSPCCEKAHTNKGAWNKEEDQKLISYIKAHGEGCWRSLPKAAGLLRCGKSCRLRWINYLRPNLKRGNFTEEEDELIIRLHGLLGNKWSLIAGRLPGRTDNEIKNYWNTHIKRKLLSQGVDPYNHGPINHAIALETHREVAIQSQSKGIAETNNFGEDNSDGGCSERGNDHLELDLNLSISLPHYSPKCSDSQANLEANKRSICLCCHLSFRQSGHNCSCLNSDCSNPHVLRLWDS	237	ATGGGTAGGTCTCCATGTTGTGAAAAAGCTCACACCAACAAGGGAGCTTGGAACAAGGAAGAAGACCAAAAGCTCATCTCCTACATCAAAGCCCATGGTGAAGGTTGTTGGAGATCACTCCCCAAAGCTGCAGGTTTGCTTCGTTGTGGGAAGAGTTGTAGGCTCAGGTGGATAAACTACCTTCGTCCCAATCTCAAGCGTGGTAATTTCACAGAGGAGGAAGATGAGCTCATTATCAGGCTGCATGGTCTGCTTGGAAATAAGTGGTCTTTGATCGCCGGAAGATTACCAGGAAGAACAGACAACGAGATTAAGAATTACTGGAACACACACATCAAACGGAAGCTCCTTAGCCAAGGTGTCGATCCTTATAACCATGGCCCTATCAATCATGCTATT…	711	complete ORF
CwMYB21	TRINITY_DN45693_c1_g1_i1:150-1043(-)	MGSASGEEGCRAASVERGWGFQSPKEGQEHHKNSQQQQQHHRVCVRGHWRPAEDAKLKQLVYQYGPQNWNLIAEKLQGRSGKSCRLRWFNQLDPRINRRAFSEGEEERLLAANRVYGNKWALIAKLFPGRTDNAVKNHWHVIMARRQRDKSSNGCCYRRRRLLISNLSSPSPSSSHQAQAIPGKNTEVVPNSSSGESTTNATPFHFRCGSRRTHRHDLLNGYGKRVLGAGNQCDQKTADCGRRLISSLSGLAQSAACSANPETNSGNENSARLHGETSYARDEMKLPFIDFLGVGAT	297	ATGGGTTCTGCATCTGGAGAGGAAGGGTGCAGGGCTGCTAGTGTTGAGCGGGGTTGGGGGTTTCAGAGCCCAAAGGAGGGGCAAGAGCATCATAAGAACTCGCAGCAGCAGCAGCAACATCACAGGGTGTGTGTCAGGGGTCATTGGAGGCCAGCTGAGGATGCCAAGCTGAAGCAGTTGGTCTACCAATATGGACCCCAAAACTGGAATCTCATAGCTGAGAAGTTGCAAGGCAGATCAGGGAAGAGCTGCAGGCTAAGATGGTTCAATCAACTGGACCCAAGAATCAACAGAAGGGCGTTCAGCGAGGGAGAAGAGGAGAGGCTTCTTGCAGCGAACAGAGTGTATGGCAACAAATGGGCATTGATTGCCAAGCTATTCCCTGGAAGAACAGACAAT…	891	complete ORF
CwMYB22	TRINITY_DN45693_c2_g2_i1:278-973(+)	MVIAFPSMECCQRSPESRTQVSSEVVDYNSNGLPKISGRGHWRPSEDCKLKELVELYGPQNWNLIAEKLEGRSGKSCRLRWFNQLDPRINRRPFSHQEEERLMAAHRVHGNKWAMIAKLFPGRTDNAIKNHWHVVMARKYRAKMASPCLPFLGGSSNGLSCESSTQATPFDFFSVDQPKVRLFNQSSLISFPPQQSSYVSDNETPPFDHDHEITNLDAPPSFIDFLGVGAE	231	ATGGTCATTGCTTTCCCCTCCATGGAGTGCTGCCAGAGATCGCCAGAGAGCAGAACACAAGTGAGCAGTGAGGTTGTTGATTACAACAGCAATGGTTTGCCAAAGATCAGTGGAAGAGGACACTGGAGACCATCAGAGGACTGCAAACTCAAGGAGCTTGTTGAGCTCTATGGCCCTCAAAACTGGAACCTCATTGCAGAGAAGCTGGAGGGCAGATCAGGGAAGAGTTGCCGCCTGAGGTGGTTCAACCAGTTGGATCCGAGGATCAACCGGAGACCATTCAGTCATCAGGAGGAAGAAAGACTAATGGCTGCTCACAGGGTGCACGGCAACAAGTGGGCTATGATTGCGAAACTCTTCCCTGGAAGAACTGACAATGCAATCAAGAATCATTGGCAT…	693	complete ORF
CwMYB23	TRINITY_DN45792_c1_g2_i6:106-885(-)	MGTKNPKQGFNKVSWSADEDKILAEHVRTHGEGRWGRVPKRTGLNRCPRSCRLRWLNYLRPDIKRGNISKEEEDLIIRLHNLLGNRWSLIAGRLPGRTDNEIKNYWNTVLKKKKKQLKVHSVESMHSNGEGDQKCKSKKEIGSPEFERPTVFNEASAWNEHDNRTSKREYKEAWPNAGQMLDASFFPLEDSYTFDQLMGSDIEKIGSSCVLDIDGLEKDQRIWGSAYSPVSFDDSWLFDKGVSDNWFAENRMESYILPL	259	ATGGGCACCAAAAACCCCAAGCAAGGTTTTAACAAAGTGTCCTGGAGTGCTGATGAAGATAAGATCCTAGCAGAGCATGTCAGAACTCATGGAGAAGGAAGGTGGGGGAGGGTTCCCAAAAGAACAGGCCTGAATCGATGCCCGAGGAGTTGCCGGCTTCGCTGGCTGAATTATCTACGGCCGGACATCAAGAGGGGAAACATATCCAAAGAAGAAGAGGATCTCATCATCAGGCTCCATAATCTCTTGGGAAACAGGTGGTCTCTGATAGCTGGAAGATTACCTGGTCGAACAGACAACGAAATCAAGAATTACTGGAACACAGTCCTGAAGAAGAAGAAGAAGCAGCTAAAGGTTCACTCAGTTGAATCCATGCATTCAAATGGAGAGGGAGATCAG…	777	complete ORF
CwMYB24	TRINITY_DN45809_c2_g4_i1:214-828(-)	MGRAPCCDKANVKRGPWSPEEDKQLKEFIERHGTGGNWIALPQKAGLRRCGKSCRLRWLNYLRPNIKLGDFNEDEDRIICGLVAAIGSRWSIIAAHLPGRTDNDIKNYWNTKLKKKLFGLTTKHMKKTQQQQQPPLLLPSTLSSVAAPAVTDLQGIPIPPCPLSSFTSLGHQNGGLVRFEEFQCDGLDGTGEASPSWAWSLYHC	204	ATGGGGAGGGCTCCTTGTTGTGACAAGGCCAACGTGAAGAGAGGCCCCTGGTCTCCTGAGGAAGACAAGCAACTGAAGGAGTTCATAGAGAGGCATGGCACTGGAGGAAATTGGATCGCACTGCCTCAGAAGGCCGGTCTGAGGAGGTGTGGGAAGAGTTGCAGGCTCAGGTGGCTCAACTACCTGAGACCGAACATAAAGCTCGGAGATTTCAATGAGGATGAAGACCGGATCATCTGTGGCTTGGTCGCTGCCATCGGAAGCAGATGGTCGATCATTGCGGCTCATCTGCCGGGGAGGACCGACAACGACATCAAGAACTACTGGAACACCAAGCTGAAGAAGAAGCTGTTTGGGCTAACAACAAAACACATGAAGAAAACTCAGCAGCAGCAGCAG…	612	complete ORF
CwMYB25	TRINITY_DN46467_c0_g2_i1:163-690(-)	MAKESEEMRKGPWTKEEDLRLACFVAFFGERRWDFIARVSGLNRTGKSCRMRWLNYLHPSLKRGRMTPQEEGLILELHSRWGNRWSRIARRLPGRTDNEIKNYWRTHMRKKAQEQRKSLSAFAQSASSPTPVSPSQPPPEFTDEGQLSGTCSCSMDQIWDEIEVSEEIAALVFHG	175	ATGGCGAAGGAGTCGGAGGAGATGAGGAAGGGGCCGTGGACCAAGGAGGAAGACCTGCGGCTCGCGTGCTTCGTGGCCTTCTTCGGCGAGCGTCGATGGGACTTCATAGCCCGAGTCTCAGGTCTCAACCGAACTGGAAAGAGCTGCAGGATGAGATGGCTCAACTACCTCCACCCCAGCCTCAAACGCGGCCGCATGACGCCTCAGGAAGAGGGCCTCATCCTCGAGCTCCATTCTCGCTGGGGCAACAGGTGGTCGCGGATCGCGCGCAGGCTCCCCGGCCGCACCGACAACGAGATCAAGAACTACTGGAGAACCCACATGAGGAAGAAGGCGCAGGAACAGAGGAAAAGCCTCTCTGCTTTCGCTCAGTCAGCTTCTTCTCCGACGCCGGTATCG…	525	complete ORF
CwMYB26	TRINITY_DN47624_c2_g3_i1:113-679(-)	MSPVSSSRSDKCSHEAKFCASRGHWRLQEDCRLRELVAIHGPQNWNLIAAEMQGRSGKSCRLRWFNQLNPSIDRSAFSEKEDEKLLAAQQMYGNKWSMIAGLFPGRTDNMVKNHWHVLMARKWREQQADGYTKRRLRQFGVQRRIGAATIRGYVSCTESSSVTENGESSCFETDASPPFIDFLGVGDT	188	ATGAGTCCTGTTTCCAGTAGCAGGTCAGATAAGTGTAGCCATGAGGCCAAGTTTTGTGCTAGTAGAGGTCATTGGAGGCTTCAGGAAGACTGCCGGCTAAGAGAACTGGTGGCAATCCATGGCCCTCAGAATTGGAATCTTATAGCTGCAGAGATGCAAGGAAGGTCAGGGAAGAGCTGCAGGTTGAGATGGTTCAATCAGCTCAATCCGAGCATCGACCGATCGGCATTCAGCGAGAAAGAGGACGAGAAGCTACTAGCTGCTCAGCAAATGTACGGCAACAAATGGTCTATGATCGCCGGCCTCTTCCCCGGCCGGACCGACAACATGGTCAAGAACCACTGGCATGTGCTCATGGCGAGGAAGTGGAGAGAGCAGCAGGCTGATGGTTACACGAAA…	564	complete ORF
CwMYB27	TRINITY_DN47624_c2_g9_i1:315-905(-)	MSPVSSNRSGESSNECGRETKLGARRAHWMPQEDCRLRELVALHGPQNWNLIAAQLQGRSGKSCRLRWFNQLDPSIDRSAFTEKEEEKLLVAQGLYGNKWAMISCLFPRRTDNAIKNHWHLLVARKWRELQPDGYRKRRLKKSEHHSTIRSCISHSASSEVSCTETVPLVTRKEESSCFGRNALPPFIDFLGVGDT	196	ATGAGTCCGGTTTCCAGTAACAGGTCAGGAGAGAGCTCAAATGAGTGTGGTCGTGAGACCAAACTGGGTGCTAGAAGAGCTCACTGGATGCCTCAGGAGGACTGCAGGCTGAGAGAACTGGTGGCTCTCCATGGCCCTCAGAACTGGAATCTCATTGCTGCTCAGCTGCAAGGAAGGTCAGGGAAGAGTTGCAGGCTGAGATGGTTCAACCAGCTCGATCCGAGCATCGACCGATCGGCGTTCACTGAGAAAGAGGAGGAGAAGCTACTGGTGGCTCAGGGATTGTACGGCAACAAGTGGGCTATGATCTCCTGTCTCTTCCCCCGTCGGACTGACAATGCGATCAAGAACCACTGGCATTTGCTCGTGGCGAGGAAGTGGAGAGAGCTGCAGCCTGAT…	588	complete ORF
CwMYB28	TRINITY_DN48022_c1_g3_i1:420-1703(-)	MAEPEAAAAAQEKPREEANPDAPVGADSAVRSSTSPPLPPSSPLALASGSAAHARAGEESASAELATLEVASAVGAEDRVKGPWSPEEDVILSRLVSRFGARNWSLIARGIPGRSGKSCRLRWCNQLDPYVKRRPFTEEEDRIIIAAHAIHGNKWASIAKLLEGRTDNAIKNHWNSTLRRRCAEAERYKSTPPDTLRDTSIDKAKGVPDESPCPINANPLRTMEARVSTSRENVSDNSTEVIIIREEPPKPEIKDPPYFFRPVARVSAFSPYKCTARPSGPDTPRRRQQLDGPIHEPFKPNSSICKLLASNNAFESQIPHKCGHGCCTSTQDKSRSSSSLLGPEFIEFLEPPPFSSHELASVVSEISSIAWLKSGLNIGSNSIFTSPQAQVDAQGLKI	398	ATGGCGGAACCCGAAGCCGCCGCAGCGGCGCAGGAGAAGCCCAGGGAGGAGGCGAATCCCGACGCACCCGTGGGCGCCGACTCCGCTGTTCGGTCGTCGACCTCGCCCCCTCTCCCGCCTTCCTCGCCGCTCGCCCTCGCCTCTGGATCCGCTGCGCACGCTAGGGCGGGGGAGGAGAGCGCCTCGGCCGAGTTGGCGACCCTCGAGGTCGCCTCCGCGGTGGGGGCGGAGGATCGGGTGAAGGGCCCGTGGTCGCCGGAGGAGGACGTGATACTGAGCCGGCTGGTGAGCAGGTTCGGGGCGAGGAACTGGAGCCTCATCGCGCGCGGGATCCCCGGCAGGTCGGGGAAGTCGTGCCGCCTCCGGTGGTGTAACCAGCTCGATCCTTACGTAAAGCGC…	1194	complete ORF
CwMYB29	TRINITY_DN48276_c1_g2_i2:247-1110(-)	MGRLPCCDKGVKKGPWTPEEDLLLVSYIQQHGPGNWKTVPTSAGLMRCSKSCRLRWTNYLRPGIKRGNFTDQEEKLIVHLQEILGNRWATIASYLPERTDNDVKNYWNTHLKKKLKKIQTLNQEGGVVTAESSTSQPALSKGQWERRVQADIHMAKRALDEALALQDKPTVSPTTTTAATTYASSAENIARLLQGWMKNKNSSAKTTGSNYSTSTDASSATVAASKSDLSPVMDCSLFKLDSPNLEGSETDHLNHGDIKIPILTSLFETWLFEEEESMEVGRFDIIL	287	ATGGGAAGGCTACCTTGCTGTGACAAAGGAGTGAAGAAAGGTCCCTGGACTCCAGAGGAGGACCTTCTTCTTGTCTCCTACATACAGCAACATGGCCCTGGCAACTGGAAGACTGTTCCTACAAGCGCTGGGCTTATGAGATGCAGCAAGAGTTGCAGGCTTAGATGGACTAACTATCTCCGGCCGGGGATCAAGCGCGGCAACTTCACAGATCAAGAAGAGAAGCTTATCGTCCATCTCCAGGAAATTCTCGGCAACAGATGGGCGACGATAGCTTCGTACCTCCCAGAGAGGACGGACAACGACGTGAAGAACTACTGGAACACTCACTTAAAGAAGAAGCTGAAGAAAATTCAGACTCTCAATCAAGAAGGTGGCGTTGTGACCGCTGAGTCCTCA…	861	complete ORF
CwMYB30	TRINITY_DN48474_c1_g1_i1:662-1510(+)	MGKQSCFYKQKLKKGLWSPEEDEKLVEHITKYGHGSWSSVPKLAGLQRCGKSCRLRWINYLRPDLKRGTFSQQEEDLIIRLHEAMGNKWSQIAAQLPGRTDNEIKNYWNSSIKKKLMQSGINPSKHAVEAHQVAETMCSDSMAPSSSDRLPKNSESNPSTLSVVPPFVSSISNTILPTDFHVLGAGNSCGSEIELQSSGVLFDGGILQWLELLPNKGVPIHINGEPEELKWSEYLNGTTLSKKDCESQTHGLHGSSSKAENHVFSASGFGSWHEIQPPPSLL	282	ATGGGGAAGCAGTCCTGCTTCTACAAGCAGAAGCTGAAGAAGGGCTTGTGGTCTCCTGAAGAGGATGAGAAGCTCGTGGAGCACATCACCAAGTATGGCCATGGCAGCTGGAGCTCTGTCCCCAAATTAGCAGGTCTGCAGAGGTGCGGAAAGAGTTGCAGATTGAGGTGGATTAACTATCTGAGGCCTGATCTGAAGAGGGGCACATTCTCTCAGCAAGAGGAGGACCTCATCATTCGACTCCATGAGGCCATGGGCAACAAGTGGTCTCAAATTGCAGCCCAGTTGCCAGGGAGAACAGATAATGAGATCAAGAACTACTGGAACTCATCCATCAAGAAGAAGCTGATGCAGAGTGGAATCAATCCCAGCAAACACGCAGTTGAAGCACATCAGGTT…	846	complete ORF
CwMYB31	TRINITY_DN48536_c1_g2_i1:166-843(-)	MGRSPCCEKAHTNKGTWSKEEDRRLIEHIKAHGEGCWRSLPEAAGLLRCGKSCRLRWINYLRPDLKRGNFTKDEDDLIVNLHAVLGNKWSLIAARLPGRTDNEIKNYWNTHIKRKLLSKGVDPITHRPIDRQPPSDEEAADQCPDLNLELCMSLPNSRAARAKPPKCSAVPGSNREEGACFISTAMLLDYRSLQTK	196	ATGGGAAGGTCTCCATGTTGCGAGAAGGCTCACACCAACAAAGGAACTTGGAGTAAGGAAGAAGACCGACGCCTCATCGAGCACATCAAGGCCCACGGCGAAGGTTGCTGGCGATCTCTCCCGGAGGCCGCCGGCCTCCTCCGGTGCGGCAAGAGTTGCCGCCTTCGGTGGATCAACTACCTCCGCCCTGACCTCAAGCGTGGCAACTTCACCAAGGACGAGGACGATCTCATCGTCAACCTCCACGCTGTCCTCGGCAACAAATGGTCATTGATAGCTGCTAGACTTCCGGGGAGGACGGACAATGAGATCAAGAACTACTGGAACACACACATCAAGAGGAAGCTACTGAGCAAGGGAGTAGATCCGATCACGCACCGACCGATCGACCGGCAGCCG…	588	complete ORF
CwMYB32	TRINITY_DN49099_c1_g3_i1:241-951(-)	MDGQHYYSSPLGEEEGWRKGPWTAQEDKLLIEHVNLHGEGRWCSISKLTGLRRSGKSCRLRWVNYLRPDLKRGKITPEEEDIILELHAAWGNRWSIIARSLPGRTDNEIKNYWRTHFKKSKAPSKNIERARTQFLKQQQQQQQYVSQQMRYLDCNSHYGYKKDMVQQIDQEATYLCMLQDGGSSTDNGGVALQTGDEYGNGSPGVAAEVVEEYDGGLWGSLWNLDDVQEDQVVACL	236	ATGGATGGGCAGCACTACTATTCTTCACCTTTGGGAGAAGAGGAAGGCTGGAGAAAGGGCCCCTGGACCGCCCAGGAAGACAAGCTCCTCATTGAGCATGTCAACCTCCATGGTGAAGGAAGATGGTGCTCCATTTCCAAATTAACAGGGTTAAGGAGGAGTGGAAAGAGTTGCAGGTTGCGCTGGGTGAACTACCTGAGGCCTGACCTCAAGAGAGGAAAGATAACGCCAGAGGAGGAGGACATCATCCTTGAGCTTCATGCTGCGTGGGGAAATAGATGGTCGATTATAGCCCGAAGTCTACCGGGAAGGACGGACAACGAGATCAAGAACTACTGGAGGACACACTTCAAGAAGAGCAAAGCCCCCTCCAAGAACATCGAAAGGGCTAGAACTCAG…	708	complete ORF
CwMYB33	TRINITY_DN49897_c1_g2_i1:3-701(+)	MRSPCCDKQENNRGAWSKEEDQKLIDYITLHGEISWRSLPKAAGLLRCGKSCRLRWINYLRPDVKRGNFQEDEDDLIIKLHALLGNRWSLIAGRLPGRTDNEVKNYWNSHLRKKLRGMGIDPDRQRATSALARRRTAWESSNDGDDDTAGSTADVVVTNYEEADRCSNGVPDLNLDLTISMAWDQKRPGRMPDESIGNSTQAFDHEDSTSANPTLLLFR	219	ATGAGGAGTCCTTGCTGCGATAAGCAAGAAAACAACAGGGGAGCCTGGTCCAAGGAGGAGGACCAGAAACTCATCGACTACATCACCCTCCATGGCGAAATCTCCTGGCGTTCACTCCCCAAGGCTGCAGGACTGCTTCGATGCGGTAAGAGTTGCAGGCTGCGGTGGATCAACTACCTTCGGCCCGACGTCAAGCGGGGGAACTTCCAGGAGGACGAAGATGATCTCATCATCAAGCTCCACGCATTACTCGGAAACCGGTGGTCGTTGATAGCTGGGAGGTTGCCGGGGAGGACGGACAACGAGGTGAAGAACTATTGGAACTCGCATCTGAGGAAGAAGCTGAGAGGGATGGGCATCGACCCTGACCGCCAACGCGCGACGTCGGCGCTGGCGCGG…	657	complete ORF
CwMYB34	TRINITY_DN50182_c1_g2_i4:80-679(-)	MRMEHRKGLWSPDEDQKLKDHILKHGVSCWSAVPAKAGLQRNGKSCRLRWINYLRPGLKRGKFSLEEEETIVKLQAKIGNKWSQIATHLPGRTDNEVKNHWNSYLKKKITREREEAHGRITPTAAGGSPKGRGVGTEEEHASKIQFAEWLSFDGANWDSCLFNLEDLVSNQWQCKNSSIEEICGSRSWQFDGQYDNGMI	199	ATGAGAATGGAGCACAGGAAGGGCCTATGGTCACCTGATGAGGACCAGAAACTCAAAGACCACATCCTTAAGCATGGTGTCAGCTGTTGGAGTGCAGTTCCTGCCAAAGCTGGTTTGCAAAGAAATGGAAAGAGTTGCAGACTGAGGTGGATTAACTACCTCAGGCCCGGTTTGAAACGAGGAAAATTCTCTCTAGAAGAGGAGGAAACAATTGTGAAACTCCAGGCCAAGATTGGGAATAAGTGGTCACAAATAGCAACGCACCTGCCTGGAAGAACCGACAACGAAGTGAAGAACCACTGGAATTCCTACTTGAAGAAGAAGATCACAAGAGAGCGCGAAGAAGCACACGGCCGCATCACACCAACTGCAGCAGGTGGTTCCCCGAAAGGCCGGGGA…	597	complete ORF
CwMYB35	TRINITY_DN50182_c1_g4_i2:118-1098(-)	MGHHSCCNKQKVRRGLWSPEEDEKLIKYISTYGHGCWSSVPKLAGLQRCGKSCRLRWINYLRPDLKRGSFTPQEESLIIELHRMLGNRWSQIAKQLPGRTDNEVKNFWNSTIKKKLISHAMDNLNPMPMPSGDEHFLLNPLPSFPVPNEQALLCNPEQHYFHLNAINNMSILPAYESSSSTDFTGIGCCPSPAGYIIDSTLIAPSPQQASSSTVISMNNFYNPLALAYIHDGAIPLLHANSSSAAAGFLVNNFDPNNSSLDQTQVVESITVDGQQMDELIGGRAPAYKDVVISSTSLEETAAVIATDSNNDVLAKVSGVQQSLWIQ	326	ATGGGCCATCACTCGTGCTGCAACAAACAAAAGGTGAGGAGGGGCCTCTGGTCTCCTGAGGAAGATGAGAAGCTCATCAAGTATATTTCCACCTATGGCCATGGCTGTTGGAGCTCAGTCCCAAAACTTGCAGGGTTACAAAGATGTGGAAAGAGTTGCAGGCTTAGATGGATCAATTATCTCAGGCCTGATCTCAAAAGAGGGAGCTTCACTCCTCAAGAAGAATCTCTCATCATCGAACTCCACAGAATGTTAGGTAACAGATGGTCACAGATAGCCAAGCAACTCCCAGGAAGAACAGACAACGAGGTGAAGAACTTTTGGAACTCCACCATTAAGAAGAAGCTCATCTCTCATGCCATGGACAACCTCAACCCCATGCCAATGCCTTCAGGTGAC…	978	complete ORF
CwMYB36	TRINITY_DN50283_c1_g2_i1:334-1275(-)	MGRSPCGDDKINGLKKGPWTPEEDRKLVQYIEKHGHGSWRALPKLAGLNRCGKSCRLRWTNYLRPDIKRGKFSPEEEQTILDLHSVLGNKWSAIASRLPGRTDNEIKNFWNTHLKKKLIQMGFDPMTHRPRTNFFATLQQLIAFAKLRDFVEGRSPWDGHSTAAGLQADVNQATKFQYFQQLQMLASIASSADTNGLINHITGTDSIPVQEDIDHLNHPQTFPETQIPCSFDQPVSIKNDNQSSIFTEFSQRENSPRSPFLSHSPLPPLTDIYFGNLGEASSSYSCVGSDLPPSWSDSLFDGQFLTDMPELFR	313	ATGGGTAGATCCCCTTGCGGAGATGATAAGATCAATGGCCTCAAGAAGGGTCCTTGGACTCCTGAAGAAGACCGCAAGCTGGTGCAGTACATCGAGAAGCACGGCCATGGCAGTTGGAGAGCCCTTCCAAAACTTGCAGGATTAAATAGATGTGGCAAGAGTTGTAGATTGCGATGGACAAACTATTTGAGGCCAGATATCAAAAGAGGCAAGTTCTCTCCAGAGGAAGAACAAACCATCCTTGATCTCCACTCCGTCCTCGGGAACAAGTGGTCGGCCATAGCTTCACGGCTGCCAGGGAGAACAGACAACGAGATTAAGAACTTTTGGAACACTCACCTGAAGAAGAAGCTCATCCAGATGGGGTTTGATCCGATGACGCACCGCCCAAGAACGAAT…	939	complete ORF
CwMYB37	TRINITY_DN50379_c2_g1_i3:531-1670(+)	MGGHSCCYKQKLRKGLWSPEEDEKLIKHITKYGHGCWSSVPKLAGLQRCGKSCRLRWINYLRPDLKRGTFSQQEEDLIIELHAVLGNRWSKIAAHLPGRTDNEIKNLWNSCIKKKLKQRGIDPSTHKPLADSAARSSEKNSGASSDLRVPGAANAEAGGLLELTPSAAEESITSRSGKEVFSDQFLAGHEAASSSGRSSLGFFPFGLAAADCVVQSHLLWPSHDLAMPPAAVSASIFSTSVAAPPPPPACFDGASIGSWYEADCFAAGRRSVVEESRGGSGGGMLPWSELPPSDKDIQAQLGCDGVGEGEGEGEELKWLEYLHGALPPPLQAAQTAPFAAGTQFAASCLSNWQHSQQFLLEQQQIQARQIYGKDFHDQI	379	ATGGGAGGGCACTCCTGCTGCTACAAGCAGAAGCTCAGGAAGGGCCTCTGGTCGCCTGAGGAAGACGAGAAGCTCATCAAGCACATTACAAAGTACGGCCATGGCTGCTGGAGCTCGGTTCCCAAGCTAGCAGGGCTCCAGAGGTGTGGGAAAAGCTGCAGGTTGAGGTGGATTAATTACTTGAGGCCTGACCTCAAGAGAGGTACATTCTCGCAGCAAGAAGAAGACCTCATAATCGAGCTCCATGCCGTGCTGGGAAACAGGTGGTCGAAGATTGCGGCGCATTTGCCGGGGAGGACGGACAACGAGATCAAGAACTTGTGGAATTCGTGCATCAAGAAGAAGCTGAAGCAGCGAGGGATCGATCCCAGCACCCACAAGCCGCTCGCCGACAGCGCG…	1137	complete ORF
CwMYB38	TRINITY_DN51704_c0_g1_i1:153-1160(-)	MATVGSRSKDVDRIKGPWSPEEDEALQNLVQRHGARNWSLISKSIPGRSGKSCRLRWCNQLSPQVEHRPFTAEEDETIVRAHLRFGNKWATIARLLTGRTDNAVKNHWNSTLKRRCCASAEDANDVAAVRPLKRTRSDGPALSTSGAAAGLCLSPGSPSGSDLSDSSHHSLPMVSPISAVSPIYRPVPRTGAVVLPSSSCTPTHHPQIDSPAAATTTAPKEKEDPVTSLSLSLPGIDQTNISDHRHISDKEAPPQEQSPSVPTRSADATTSMHRQAPVLFGPEFLAVMQEMIRQEVRTYMSSLERSGMSTCTLSPLPSESVRNVAIKRIGVAKIE	335	ATGGCGACGGTCGGAAGCAGGAGCAAGGACGTCGATCGGATCAAGGGGCCTTGGAGCCCCGAGGAGGACGAGGCGCTGCAGAACCTGGTCCAGCGCCATGGCGCTCGGAACTGGTCGTTGATAAGCAAGTCGATCCCCGGGCGGTCGGGGAAGTCGTGTCGGCTCCGGTGGTGCAACCAGCTTTCGCCACAGGTGGAGCACCGCCCCTTCACGGCGGAGGAGGATGAGACCATCGTCCGCGCCCACCTCCGCTTCGGCAACAAGTGGGCTACCATCGCGCGCCTCCTCACGGGGCGGACCGACAACGCCGTTAAGAATCACTGGAACTCCACCCTCAAGCGCCGGTGCTGCGCCTCCGCCGAGGACGCGAATGACGTGGCGGCGGTGCGGCCGCTGAAG…	1005	complete ORF
CwMYB39	TRINITY_DN51704_c0_g3_i1:210-1277(-)	MAEAVCRSKDMDRIKGPWSPEEDEALRKLVHRHGPRNWSLISKSIPGRSGKSCRLRWCNQLSPQVEHRPFTPEEDETIIRAHGRFGNKWATIARLLSGRTDNAVKNHWNSTLKRRYSSSATADAADNMAERPLKRTCSEGSGVSSGGAERSLNPGSPSGSDLSDSSQNVPITSPISTVPRIYRPLPRTGGVFLPSSAAAANCQQTEPCTTATATSPSPPLKSMEDPATSLTLSLPGSGIKDASHHSRTSDGGNNNKKQNSLTLLSTEISAEAQPETPAMRSMDDGKIWEEERRRRALSFPFGQEFLAVMQEMIRHEVRSYMSDLERSGAIGGQSPLQAESVCSALFRRIGASRMQ	355	ATGGCGGAGGCGGTGTGTAGGAGCAAGGATATGGATCGGATCAAGGGGCCGTGGAGTCCGGAGGAGGACGAGGCGCTGCGGAAGCTTGTGCACCGCCATGGGCCGAGGAACTGGTCGTTGATCAGTAAGTCGATACCCGGGCGGTCGGGGAAGTCGTGCCGGCTCAGATGGTGCAACCAGCTGTCGCCGCAGGTGGAGCACCGCCCTTTCACGCCGGAGGAGGATGAGACGATCATCCGCGCCCACGGCCGCTTCGGTAACAAGTGGGCCACCATCGCCCGACTCCTCTCCGGCCGAACCGACAATGCCGTCAAGAACCACTGGAACTCCACCCTCAAGCGACGCTACTCGTCCTCCGCTACCGCGGATGCCGCCGACAACATGGCGGAGAGGCCGCTG…	1065	complete ORF
CwMYB40	TRINITY_DN51704_c0_g4_i4:107-1171(-)	MAEAARRSKDADRIKGPWSPEEDEALRKLVHRHGPRNWSLISKSIPGRSGKSCRLRWCNQLSPQVEHRPFTAEEDEAIIRTHRRFGNKWATIARLLSGRTDNAVKNHWNSTLKRRYTSFAAEDGAADVAERSLKRTCSDGSDVSSGAAGLSLNPGSPLGSDLSDSSQNTPMPSPISNASRICWPLARTGGIFLPSSAAPNPQQFESCTTGGTATATSPSPPLKIMEDPETSLTLSLPGSDQKDATDQCPSLHDSDNNKKQLDLLPYMSIPIDEKPRTPTMKCMDDGKIWEEERRRRALSFPFGPEFLAVMQAMIRHEVRIYMSDLERSGTIGEQSPLQAQSSALFGRMGASRTK	354	ATGGCGGAGGCTGCGAGGAGGAGCAAAGATGCGGATCGGATCAAAGGGCCGTGGAGTCCAGAGGAGGATGAGGCGCTGCGGAAGCTGGTACATCGCCACGGCCCGAGGAACTGGTCGCTGATCAGCAAGTCGATCCCTGGGAGGTCGGGGAAGTCGTGCCGGCTCCGGTGGTGCAACCAGCTGTCGCCGCAGGTGGAGCACCGCCCCTTCACGGCGGAGGAGGACGAGGCCATCATCCGAACCCACCGCCGCTTCGGCAACAAGTGGGCCACCATCGCCCGCCTCCTCTCCGGCCGAACCGACAACGCGGTCAAGAACCACTGGAACTCAACCCTCAAACGAAGGTACACGTCTTTCGCCGCCGAGGATGGCGCCGCCGACGTGGCGGAGAGGTCGCTG…	1062	complete ORF
CwMYB41	TRINITY_DN52471_c1_g4_i1:112-897(-)	MVRAPCCEKEGLNRGQWMPEEDKILVDYIEKHGHGNWRALPKQAGLLRCGKSCRLRWVNYLRPDIKRGNFTKEEEDTIIQLHQLLGNRWSVIATKLPGRTDNEIKNVWNTYLKKQTDPFNTSQRESNKKKNSKSVTSHMVSDMPVPTATEQQQQSQTSDHNSVNAKEESLSSKINDENFWLEALSIVDGSASSSSSSSSSSMDLTEAEIVNPATGQQCFDLFSSYGTDDDGMEFLVNFSMGVVDLEELSLF	251	ATGGTGAGGGCTCCTTGCTGTGAGAAGGAGGGCCTCAACAGGGGCCAATGGATGCCTGAGGAAGACAAGATTTTGGTGGATTACATAGAGAAACATGGACATGGCAACTGGAGAGCTCTTCCTAAACAAGCTGGACTTTTGAGGTGTGGAAAGAGTTGCAGACTCAGGTGGGTGAACTACCTGCGGCCGGATATCAAACGAGGAAACTTCACCAAGGAGGAAGAAGACACAATCATCCAATTACACCAGTTGCTTGGAAACAGGTGGTCTGTGATTGCTACCAAGTTACCTGGCCGAACTGATAACGAGATCAAGAATGTGTGGAACACCTACTTGAAGAAACAAACCGACCCCTTCAACACTTCACAGAGAGAATCGAATAAGAAGAAGAACAGCAAA…	753	complete ORF
CwMYB42	TRINITY_DN52839_c3_g1_i1:226-1197(-)	MGRSPCCDEVGLLKKGPWTPEEDKKLVEHIQQHGHGSWRSLPKKAGLNRCGKSCRLRWTNYLRPDIKRGHFSTEEEKMIVQLHSVLGNKWSMISRGLPGRTDNEIKNYWNTHLKKKLLLMGIDPVTHRKRADLDFIANLTKILFANLKNLGSCINPCDNNTLRLQADALHLVRLQLLQSLIQAMATATTTATTQCSDHPMSYNNYYSSDNELDMISQAKGQLSLPNLSRDQDFNPMTTSPPPPLSDYSSPTFPNCHDQEPNIAANFDGFVSALPRADHASTTGDLIINSPADSLPFGGINLGEYTDEDMLSWKDILEQISWSD	323	ATGGGGAGATCCCCTTGTTGTGATGAGGTTGGGTTATTGAAGAAGGGGCCGTGGACGCCGGAGGAGGACAAGAAGCTGGTGGAGCACATACAACAGCACGGCCACGGCAGCTGGCGGAGCCTCCCCAAAAAAGCAGGCTTGAACCGGTGCGGCAAGAGCTGTCGCCTTCGTTGGACTAACTACCTTCGCCCTGATATCAAGCGAGGCCATTTCTCCACTGAGGAAGAAAAGATGATCGTCCAACTCCATTCCGTCCTTGGGAACAAGTGGTCTATGATCTCGCGGGGTTTACCGGGAAGGACAGACAACGAGATCAAGAACTACTGGAATACACACCTCAAGAAGAAGCTACTTCTTATGGGAATTGACCCAGTGACTCACCGAAAGCGAGCCGACCTC…	969	complete ORF
