# Supplementary material for: Identification and Analysis of MYB Gene Family for Discovering Potential Regulators Responding to Abiotic Stresses in Curcuma wenyujin
Source: Front Genet. 2022 Apr 25;13:894928. doi: 10.3389/fgene.2022.894928 (PMC9081655; doi:10.3389/fgene.2022.894928)
Supplement: Supplementary file 1 [file DataSheet1.ZIP › Table S3.xlsx]

## Sheet: Sheet1
Name	Transcript ID	Amino acid sequence	Length (aa)	Conserved domain 1	Conserved motif 1	Conserved domain 2	Conserved motif 2	Subgroup	Coding sequence	Length	Completeness
CwMYBR1	TRINITY_DN47035_c0_g1_i4:172-1581(+)	MESQEQQGSTGMNHVLSPYNQMHLDMKTSPLNDPQLKDTDSFKEEQAPRVRKPYTITKQRERWTEEEHNKFLEALQLYGRAWRQIEEHIGSKTAVQIRSHAQKFFSKVVRESGSNDSLGQALKPIEIPPPRPKRKPMHPYPRKMCNVSKKGTLKQAEGSPLLIPTVFEQENGSPTSVLSAVGSETLGSTFSNGRVGSKSPVASAADSNDQEGEQSLIMTLQEEHKPPCIVTTAPDVTKEDQPQMDADQCSNVHTSSEAHQQTLKLFGKMVVPNYPSTPCSSNAENMAMPKQTPPAHNTCNHYNKAFELQMNPPYPDSIGPFFYCFPLVGDNSIDPAFVPSPWGAMHGSYPFKLVHPQHQYPLQLSMGNAGYQDLQRECSWTGSNTASNSGVVFNETEGV…	469	Myb_DNA-binding (pfam00249)	SHAQK(y/f)F			CCA1-like	ATGGAGAGCCAGGAGCAACAAGGGAGCACAGGTATGAACCATGTTTTGAGTCCCTACAATCAAATGCATCTAGATATGAAAACATCACCCTTGAACGACCCTCAGTTGAAGGATACTGATTCATTCAAGGAGGAACAAGCGCCTAGGGTGAGAAAACCTTATACGATAACGAAGCAGCGGGAGAGATGGACAGAAGAAGAGCATAATAAATTTTTGGAAGCTTTGCAACTATATGGACGGGCGTGGCGCCAGATTGAAGAGCATATAGGTAGTAAGACAGCAGTTCAAATCAGGAGTCATGCCCAGAAGTTCTTTTCTAAGGTGGTTCGCGAATCTGGTAGCAATGACAGCTTAGGTCAAGCCTTGAAGCCCATTGAGATTCCTCCTCCTCGACCAAAA…	1410	ORF
CwMYBR2	TRINITY_DN47216_c0_g1_i3:131-814(-)	MVRKCSHCGNYGHNSRTCIITRGMVGGVGVKLFGVELHMASAMKKSFSVECLSHNYPSAATSPSSSTSSLGSVNEATERISNGYLSDGLGGRTQERKKGVPWTEEEHRQFLMGLERLGKGDWRGISRTFVITRTPTQVASHAQKYFLRQNSLSKKKRRSTLLDVAAMIDLNSPIEEEQEMINHLDSCPCQMPNSSGEVPHALDLELRISSSRLNKNSSSPKIYALGP	227	Myb_DNA-binding (pfam00249)	SHAQK(y/f)F			CCA1-like	ATGGTGAGGAAATGTTCTCATTGTGGCAATTATGGTCACAATTCTAGGACTTGTATCATCACAAGAGGCATGGTTGGAGGAGTTGGAGTGAAGCTATTTGGGGTAGAGCTTCATATGGCTTCCGCAATGAAGAAGAGCTTTAGCGTGGAGTGCCTCTCCCACAATTATCCTTCTGCTGCTACTTCTCCTTCTTCATCGACATCTTCCCTTGGCTCAGTTAATGAAGCCACCGAGAGGATTTCTAATGGCTATCTCTCTGATGGTCTTGGTGGCAGAACACAGGAGAGGAAGAAGGGTGTTCCATGGACTGAGGAAGAACACAGACAATTTCTGATGGGACTTGAGAGGCTTGGAAAAGGAGATTGGAGAGGCATCTCGAGGACCTTTGTTATCACAAGA…	684	ORF
CwMYBR3	TRINITY_DN51921_c1_g1_i1:600-1586(-)	MAAQEEVQGRSVKVLKLFGVSIIGGEARGGGREGMGEADEDEEMEEEVMRKSSSMGNLVSCTSAASAADHGLDQGYHSDGSLLPSPSGSRKKSHERKRGIPWTEEEHRTFLIGLKKLGKGDWRGISRKFVTTRTPTQVASHAQKYFLRQNNTGKKKRRCSLFDVVVIDKISATETAPPSSLKENNEVQENNSHLNLDNNTVSFSNNWTTGMSSMAGGTSSDFPNVTTQSNATNLHTTPPMVVITGHPHILGMPPTNVPIQTDMLSHTKIVYPPLFVELSLSSYPSSQIHSSSTIPTEATDLELRIAPPRPHTIAKVPAHGAAGAIRVI	328	Myb_DNA-binding (pfam00249)	SHAQK(y/f)F			CCA1-like	ATGGCGGCGCAAGAGGAGGTGCAAGGGCGGAGCGTGAAGGTCTTGAAGCTATTCGGTGTCAGTATTATCGGAGGAGAAGCGAGAGGAGGAGGCAGGGAAGGTATGGGGGAGGCCGACGAGGATGAGGAGATGGAGGAGGAGGTGATGAGGAAGAGCTCGAGCATGGGCAACCTGGTCTCGTGCACCTCCGCGGCATCAGCTGCCGATCATGGCCTCGATCAAGGGTACCACTCCGACGGCAGCCTCCTTCCGTCCCCGAGCGGGTCGAGGAAGAAAAGCCACGAGAGAAAGAGAGGGATACCTTGGACAGAGGAGGAACATAGAACCTTTCTGATTGGGCTAAAAAAGTTAGGGAAGGGGGACTGGAGAGGGATTTCTAGGAAATTCGTCACAACTAGA…	987	ORF
CwMYBR4	TRINITY_DN52644_c0_g1_i18:1309-3003(-)	MEEQQSPREELAVKVRKPYTITKQREKWTEEEHNSFLEALKLYGRAWQRIEDHIGTKTAVQIRSHAQKFFTKMEKEALSKGASPGHVHDIDIPPPRPKRKPNYPYPRKTTTGSLSPSGEAAAAGSKPPNPICLKNDPNKEKLQVKEISDGGNSVVLNIAQRGLSASASPSASNKGSTSPILMEFLPTVRNSKENAAVDNLVLPVNGINKTTLVYQENVLIQGSCTSSNINIGEVDGSKSNRHVSSSKQACTVGNNRSKEKNGQTLTSSDQPGPAAAVSPSMGPKHSPLLQFQHNLALGLQHQFSPVVQYNNQHGSHEAFLNMSSAFSSLLISTLQQIPPVHAAASLAASYSPPIEVDGHLYLNPEIPGGDASARGMKPSPSTPALVTATIAAAAAWWAA…	564	Myb_DNA-binding (pfam00249)	SHAQK(y/f)F			CCA1-like	ATGGAGGAACAACAATCTCCCAGAGAAGAGTTGGCTGTAAAGGTGAGGAAACCGTATACTATTACAAAGCAGAGGGAGAAGTGGACGGAGGAGGAGCACAACAGCTTTCTCGAAGCTCTGAAGCTGTATGGGAGGGCATGGCAACGAATAGAAGATCACATTGGTACAAAGACTGCAGTACAGATTAGAAGTCATGCGCAGAAATTCTTCACAAAGATGGAAAAAGAAGCCCTTTCCAAAGGTGCTTCCCCAGGCCATGTCCATGACATAGACATACCCCCTCCACGTCCTAAAAGGAAGCCAAACTATCCATATCCAAGAAAGACAACCACTGGCTCCCTTTCTCCCTCTGGGGAAGCAGCAGCAGCAGGCAGCAAACCACCAAACCCTATTTGCTTG…	1695	ORF
CwMYBR5	TRINITY_DN52873_c1_g1_i1:238-1233(-)	MTRRCSHCSNNGHNSRTCPGRGGGVRLFGVRLMEGVGTMKKSASMGCLPSASPSGDPLADAHLHSPVAAASGYASDDPARGVSSNCRSERKKGIPWTEEEHRMFLMGLQKLGKGDWRGIARNFVTSRTPTQVASHAQKYYIRQSNASRRKRRSSLFDMVPETVLTHDQQLFPQSPNELEVNYHSPTLYLGQQGPDPVEPSQTKLVVESTQNIQFKDPIATMLPTIHPNFITVPGPSWPGPPNSATSSIGQVMAEPYKIVKPTPLFPTEPVNVDEVVSMSNLSIADGSRMELTDLSLKLMGSSSPMQSALHANTSIAVPDLNKNNNSPIHAV	331	Myb_DNA-binding (pfam00249)	SHAQK(y/f)F			CCA1-like	ATGACGAGGCGGTGTTCGCACTGCAGCAACAACGGGCACAACTCGCGGACGTGCCCTGGGCGGGGCGGGGGCGTGCGGCTCTTCGGCGTGCGGTTGATGGAAGGGGTGGGAACGATGAAGAAGAGCGCCAGTATGGGGTGCCTTCCATCCGCCTCGCCCTCGGGCGATCCCCTTGCTGATGCCCACCTCCACAGCCCCGTGGCCGCCGCCTCCGGTTACGCCTCCGATGACCCCGCCCGTGGGGTTTCTTCTAATTGCCGGAGCGAGCGCAAGAAAGGGATCCCATGGACTGAAGAGGAACATCGAATGTTCCTAATGGGTCTTCAGAAATTGGGAAAAGGTGACTGGCGTGGAATTGCCCGGAACTTTGTCACGTCTAGGACCCCAACACAAGTAGCA…	996	ORF
CwMYBR6	TRINITY_DN53735_c0_g1_i3:269-2392(-)	MEGNSSGEDVVLVKTRKPYTITKQRERWSEEEHNRFLEALKLYGRSWQRIEEHIGTKTAVQIRSHAQKFFTKLEKEALEKGVPPGQSHDIDIPPPRPKRKPSNPYPRKSSVGSHSPLGEITNGRPSQSMSLYGENEVMDIGSEDPLEKLHSKDASEGADRSEVLNVFQDSLSTSSSTSKISSNQRKYLELFPLKKKMDSDISIDKSSIPHDVEQGLGKSFLGVDKTGQSTKQQINLSLGGGEYSSNLQDVTSKDILEGDHTHIKHHPSCSNVTDTENTDVQKPAAVTEQLGGQMNTKPSSNAAVSALPFLNLPSIDSMHQPFPVFLPLAYFHSNQHAYGSFLGMSSTFPNLILSTLSQKPSAHATASLAAASWPSAEVETPVQPITEIPTGEILEKCAN…	707	Myb_DNA-binding (pfam00249)	SHAQK(y/f)F			CCA1-like	ATGGAAGGGAACTCTTCTGGAGAAGATGTCGTCCTTGTCAAGACGAGAAAACCGTACACGATTACGAAGCAAAGAGAGAGGTGGTCTGAGGAGGAGCACAACCGTTTTCTGGAAGCTTTGAAGCTGTATGGAAGGTCATGGCAACGCATTGAAGAACATATTGGTACCAAGACAGCTGTGCAAATTAGAAGCCATGCTCAAAAGTTCTTCACTAAACTTGAGAAGGAAGCTCTTGAGAAAGGTGTTCCACCAGGACAATCTCATGACATTGATATCCCACCTCCAAGGCCTAAAAGGAAACCGAGCAATCCGTATCCACGGAAGTCCAGTGTGGGTTCTCATTCTCCTCTGGGTGAAATAACAAATGGGAGACCGTCTCAATCAATGTCTCTCTATGGA…	2124	ORF
CwMYBR7	TRINITY_DN45440_c0_g3_i2:1883-2845(-)	MMAKSWMEVLPPASALCFPGTSCFLVERRNWGGLTNGNWTREENKLFEKALAEFDKDTPDRWEKVAAYIPGKSAMDVERHYRDLLKDVSEIEAGRFHCPSYGSSSFALDWDSNCDFKAVKQPYSISRKKSGAHTSGKKSGLRAADQERKKGVPWTEEEHKLFLLGLKMYGKGDWRNISHNFVITRTPTQVASHAQKYFIRLHSGSKDKRRASIHDITTAHLPDNRPSSPSQSSSLSNPLSSASTPMLPSSYSSILDINQPHEAIGFLGASMQIRRSLGGVRPYQMATEAHASPNGTFHDPMVHDNNLLHQMIPNHLHLHD	320	Myb_DNA-binding (pfam00249)		Myb_DNA-binding (pfam00249)	SHAQK(y/f)F	R-R type	ATGATGGCCAAATCGTGGATGGAAGTTCTTCCTCCAGCGTCGGCACTGTGCTTCCCCGGCACAAGTTGCTTCCTTGTCGAGAGGAGGAATTGGGGCGGGCTCACGAATGGAAACTGGACCAGGGAAGAGAACAAGCTCTTCGAGAAAGCCCTGGCTGAGTTCGACAAAGACACACCTGACCGCTGGGAAAAAGTGGCGGCGTATATCCCTGGCAAGTCCGCAATGGACGTGGAGAGACACTACAGGGATTTGTTGAAGGATGTGAGCGAGATAGAAGCTGGGCGGTTTCACTGTCCTAGCTACGGTTCTTCTTCTTTTGCACTGGACTGGGATAGCAATTGCGACTTCAAAGCTGTGAAGCAACCTTATTCAATCAGCAGGAAGAAGTCAGGGGCGCAT…	963	ORF
CwMYBR8	TRINITY_DN45756_c0_g1_i1:186-1046(+)	MEAAAEKWRREDDKSFENALATVASRPEENGDGGAWWEMIAARVPGKTAAEVRQHYEVLLEDVKAIEAGRVPVPRYAGEEAAPSGSGSGSPRAKERHRRDSNGGGHGSADRNRGVVENGAGQGKSCSKAEQERRKGIPWTEEEHRLFLLGLEKFGKGDWRSISRNFVASRTPTQVASHAQKYFIRLNSMNRDRRRSSIHDITSANGVDASSPQPAPITGQSNANSAAVASPVKHHPLQAANVPGMAVFGHPISAHAVTGTAVGTPVMLAPYVMPVAYPIPPPSMHQ	286	Myb_DNA-binding (pfam00249)		Myb_DNA-binding (pfam00249)	SHAQK(y/f)F	R-R type	ATGGAAGCGGCCGCGGAGAAATGGAGACGGGAAGACGACAAGAGCTTCGAGAACGCCCTGGCGACGGTGGCCTCACGTCCGGAGGAGAACGGAGACGGCGGCGCGTGGTGGGAGATGATCGCTGCGAGAGTGCCGGGGAAGACGGCGGCGGAGGTGAGGCAGCACTACGAAGTGCTGTTGGAGGACGTGAAGGCCATCGAGGCCGGACGAGTCCCGGTCCCGCGATACGCCGGCGAGGAGGCCGCGCCCTCGGGTTCGGGTTCGGGTTCGCCTCGGGCCAAGGAGAGGCACCGGCGTGATAGTAACGGCGGCGGCCATGGATCGGCAGATAGGAACAGAGGAGTTGTCGAGAATGGAGCAGGGCAAGGAAAGAGCTGCTCCAAAGCCGAACAAGAACGG…	861	ORF
CwMYBR9	TRINITY_DN45756_c0_g3_i1:160-948(+)	MAAAVENWTRGDDKAFENALATVASPPEERGDDGASWWEMIAARVPGKTAAEVRRHYDLLLEDVKAIKAGRVPIPRYPGEEAARNSSKEKHHRDGNRGRHGCSKAEQEHRKGIPWTEEEHSLFLLGLEKFGKGDWRSISRNFVSSRTPTQVASHAQKYFIRSNSSNRDRRRSSIHDITSVNGVDASSPQGLVTGAANPTAAASPMKQQHHSLANVPGMAVYGPPVGHPIGRHMVTAVGTPVMLPPVPVAYPVPPPPMHRELF	262	Myb_DNA-binding (pfam00249)		Myb_DNA-binding (pfam00249)	SHAQK(y/f)F	R-R type	ATGGCAGCGGCGGTGGAGAATTGGACACGGGGAGACGACAAGGCCTTCGAGAACGCACTGGCAACGGTGGCCTCGCCTCCGGAGGAGCGGGGAGATGACGGTGCCTCGTGGTGGGAGATGATCGCAGCGAGAGTGCCGGGGAAGACGGCGGCGGAGGTGCGGCGGCACTACGACCTGCTGCTGGAGGACGTGAAGGCCATCAAGGCCGGACGCGTCCCGATCCCGCGATACCCCGGCGAGGAGGCGGCGCGTAATTCGTCCAAGGAGAAGCACCACCGTGATGGTAACCGCGGCCGCCATGGATGCTCCAAAGCCGAACAGGAGCATCGAAAAGGAATCCCATGGACAGAGGAAGAGCACAGTCTTTTTCTCCTCGGTCTCGAAAAGTTTGGTAAGGGT…	789	ORF
CwMYBR10	TRINITY_DN45756_c0_g4_i3:128-1042(+)	MVGAAAEAGGGAGGWSREDDKAFEDALATVPAPPKEEGAEGDEHGGRWWDLIADRVPGKTAAEVRRHYEVLVEDVEAIEAGRVPVLRYGGEEPPPSSTIPSSSKEKQQQHHHQQDPNNHPGLADRKKGRFDIGGQGKNCSKADQERRKGTPWTEEEHRLFLLGLDKFGKGDWRSISRNFVISRTPTQVASHAQKYFIRLNSMNRDRRRSSIHDITSVNGTDASSQQGPITGQANTSTSAIGPSMKHPSQANMQGMPMYGPPVGHPVAAGGHMISAVGTPIMLPHGHAPYVMPVAYPLPPPSMHQ	304	Myb_DNA-binding (pfam00249)		Myb_DNA-binding (pfam00249)	SHAQK(y/f)F	R-R type	ATGGTCGGAGCGGCAGCGGAGGCGGGGGGTGGCGCGGGCGGATGGAGCAGGGAGGACGACAAGGCCTTCGAAGACGCGCTCGCGACGGTGCCCGCGCCGCCGAAGGAGGAGGGGGCTGAGGGCGATGAACACGGCGGGAGATGGTGGGATCTGATCGCGGATAGAGTCCCCGGGAAGACTGCGGCGGAGGTGCGGCGACACTACGAGGTGTTGGTGGAGGACGTGGAGGCCATCGAGGCCGGAAGGGTCCCCGTCCTACGCTACGGCGGGGAGGAGCCGCCGCCTTCTTCGACTATACCATCTTCCTCCAAGGAGAAGCAGCAGCAGCACCACCACCAACAAGATCCGAACAACCACCCGGGTTTGGCAGATAGAAAAAAAGGGAGGTTTGACATTGGA…	915	ORF
CwMYBR11	TRINITY_DN47149_c0_g3_i1:572-1414(+)	MAAPWMEVLPSAMAEAPCYPNSSLFLGRKACGGVGAATWTRDQNKSFEDALAKFDGDAPDRWEKVAACIPGKTVADVVSHYVHLLDDVQEIEAGRIPCPGYSSAAFALDWDGGYALRPTSPPHCYLAGKRFGSRPADHERKKGVPWTEEEHRLFLRGLEKYGKGDWRNISRNFVTTRTPTQVASHAQKYFIRLNSGGKDKRRSSIHDITTANLSDDQTLSSPQLSNIMVQSNSTALPSAIPKDVVVNPSVNASRFVQDHFRKIVISARCSLMDSTVRLHG	280	Myb_DNA-binding (pfam00249)		Myb_DNA-binding (pfam00249)	SHAQK(y/f)F	R-R type	ATGGCGGCGCCGTGGATGGAGGTCCTCCCGTCTGCCATGGCGGAGGCGCCATGCTACCCCAACTCGAGCTTGTTCCTCGGGCGGAAGGCGTGCGGCGGCGTAGGCGCCGCGACGTGGACGCGGGACCAGAACAAGAGCTTCGAGGACGCGCTGGCCAAGTTCGACGGCGACGCCCCCGACCGGTGGGAGAAGGTGGCGGCCTGCATCCCCGGGAAGACCGTGGCCGACGTGGTGAGCCACTACGTCCACCTCCTCGACGACGTGCAGGAGATCGAAGCCGGGCGGATCCCCTGCCCCGGCTACAGCTCCGCCGCCTTCGCATTGGACTGGGACGGCGGCTACGCCCTCAGGCCCACGAGCCCGCCGCACTGCTACCTCGCCGGAAAACGGTTCGGCAGC…	843	ORF
CwMYBR12	TRINITY_DN47947_c1_g1_i7:174-875(+)	MEVLPLKDEQAARFYGPNWFVARQGGGCGGRSWTAEENKRFEDALAKFDGEAPDRWAKVASFVPGKTVGDVINHYRELVFDVSEIEAGRAPRPDGWRNSQWVGGGKRSGARSFDHQRKKGVPWTEEEHKLFLLGLKKYGKGDWRSISRKLVITRTPTQVASHAQKYFLRLNSGSKDKRRSSIHDITTVDLPANKPPSPSRQSFATVASQASLAMVLKLPGQLPLHPDQLLNSL	233	Myb_DNA-binding (pfam00249)		Myb_DNA-binding (pfam00249)	SHAQK(y/f)F	R-R type	ATGGAAGTTCTTCCTCTGAAAGACGAGCAGGCGGCGCGTTTCTACGGCCCTAACTGGTTCGTTGCCCGTCAAGGCGGCGGTTGTGGGGGACGGAGTTGGACGGCGGAGGAGAACAAGCGATTCGAGGACGCCCTGGCAAAGTTCGACGGCGAGGCCCCCGACCGGTGGGCCAAGGTCGCATCTTTCGTCCCCGGGAAGACAGTTGGCGACGTTATAAACCATTACCGCGAATTGGTGTTCGACGTGAGCGAGATAGAAGCCGGGCGCGCGCCCCGCCCTGACGGATGGAGGAACTCGCAGTGGGTCGGCGGGGGAAAGAGATCCGGTGCACGATCATTTGACCATCAGAGGAAGAAGGGAGTCCCGTGGACTGAAGAGGAGCACAAGCTATTTTTGCTC…	702	ORF
CwMYBR13	TRINITY_DN47947_c1_g2_i2:266-991(+)	MDVLPQKHEAAARSGGPNWFVAREGGGCGGWSWTAEENKRFEDALAKFDDEAPDRWAKVAAWIPGKTVGDVIYHYRELVFDVIQIEAGRVPCAAYGSPPSLTLDSEGRRRGKRSGGRSSDHERKKGVPWTEEEHKLFLLGLNKYGKGDWKNISRNSVITRTPTQVASHAQKYFLRLNSGSKDKRRSSIHDITTDDFPDNGPPSPSSSTATPALPGHSPIHPAQLFNSSRGDDEFMQSQTEF	241	Myb_DNA-binding (pfam00249)		Myb_DNA-binding (pfam00249)	SHAQK(y/f)F	R-R type	ATGGATGTTCTTCCTCAGAAGCACGAGGCGGCGGCGCGTTCCGGCGGCCCTAACTGGTTCGTCGCCCGGGAAGGCGGCGGTTGCGGGGGGTGGAGTTGGACGGCGGAGGAGAACAAGCGATTCGAGGATGCGCTGGCGAAGTTCGACGACGAGGCCCCGGACCGCTGGGCCAAGGTGGCGGCTTGGATCCCCGGGAAGACCGTCGGCGACGTCATATACCATTACCGGGAATTGGTGTTTGACGTGATCCAGATCGAAGCCGGTCGCGTCCCCTGCGCTGCCTACGGCTCTCCTCCATCTCTTACCTTGGACTCCGAAGGACGTAGGCGCGGAAAGCGATCCGGTGGGCGATCATCCGATCACGAGAGGAAGAAGGGCGTCCCGTGGACCGAAGAGGAG…	726	ORF
CwMYBR14	TRINITY_DN50550_c0_g1_i19:2159-2767(+)	MGEGELMSMFRRQPGAPRPWTREEDKVFERALVLYPEGTPERWSVIAAELSGRSAVEAWERYQTLVEDCCMIERGLVEVPDCWDAEGFDDDGGGGDGDEASDGSSGGERQRAVQAGRARGEERKRGIPWTEEEHRLFLEGLAKYGKGDWRNISRWAVKTRTPTQVASHAQKFFIRQNQNKSNNGGKNREGSKRKSIHDIADP	202	Myb_DNA-binding (pfam00249)		Myb_DNA-binding (pfam00249)	SHAQK(y/f)F	R-R type	ATGGGAGAAGGGGAGCTGATGTCGATGTTCCGGCGGCAGCCGGGAGCGCCGCGGCCGTGGACGCGGGAGGAGGACAAGGTGTTCGAGCGAGCGCTGGTGCTCTACCCGGAGGGCACGCCGGAGCGGTGGTCGGTGATAGCGGCGGAGCTCTCCGGGCGGAGCGCCGTGGAGGCGTGGGAGAGGTACCAGACGCTGGTGGAGGACTGCTGCATGATCGAGCGGGGGTTGGTTGAGGTGCCCGACTGCTGGGACGCCGAAGGGTTCGACGACGACGGCGGCGGCGGCGATGGCGACGAGGCCTCCGACGGAAGCAGCGGCGGCGAGCGCCAGCGGGCGGTGCAGGCAGGCCGCGCCAGGGGAGAGGAGCGAAAGCGCGGGATTCCGTGGACAGAGGAGGAG…	609	ORF
CwMYBR15	TRINITY_DN53965_c0_g1_i7:1358-2131(+)	MEILTPHYACCNWFLSEKRRGSKGTGTWTQDENKLFEDALARFDKETPDRWVMVAASVPGKTPREVENHYLDLVDDVRQIESGRIPCPGYERSFSLGWEGNHGSEGLKHAHRIGGKRRAFHQERKKGVPWTEAEHKLFLLGLKEYGKGDWRNISRNFVITRTPTQVASHAQKYFIRLNSCGKDKRRSSIHDITTANLSNNRPPPISQPSTLTTEPTTASAPSWIIDSYQPCEANGMFSSLAPRSQFMNAHHAEAPYS	257	Myb_DNA-binding (pfam00249)		Myb_DNA-binding (pfam00249)	SHAQK(y/f)F	R-R type	ATGGAAATCCTTACTCCGCATTACGCCTGCTGCAATTGGTTCCTTAGCGAAAAAAGAAGGGGGAGTAAAGGGACTGGCACTTGGACGCAGGATGAGAACAAGCTGTTTGAGGATGCCTTGGCGAGGTTCGACAAAGAGACCCCTGACCGCTGGGTCATGGTGGCAGCTTCTGTCCCCGGGAAGACTCCACGGGAGGTGGAAAATCACTACCTGGATTTGGTGGATGATGTGAGGCAGATAGAATCTGGGAGGATTCCTTGTCCTGGATATGAGCGTTCTTTTTCTCTGGGGTGGGAGGGAAACCATGGCTCTGAAGGCCTGAAACATGCACACAGAATCGGCGGCAAGAGACGAGCATTCCATCAGGAGAGGAAGAAAGGAGTCCCTTGGACTGAAGCA…	774	ORF
CwMYBR16	TRINITY_DN50158_c0_g1_i1:701-1573(+)	MVMEVESCGSSWTREQEKAFENALATHPEDCSDRWEKIAADVPGKTVEDVKDHYELLVEDVNSIESGRVPLPSYPSSSDGGDHATDTGSSGKKGGNGDGSHSGKASRAEQERRKGIAWTEDEHRLFLLGLDKYGKGDWRSISRNFVISRTPTQVASHAQKYFIRLNSMNKERRRTSIHDITSVGDGDVSAPQGPITGQVSGSVTSTTKPIKQSSHPAGVPPAVNMFGATIGQPVASSLVPAVGTPVSLPVPGAPHIAYGVRAPVSGSTMPGGPVNMPPMTNSMSPASANR	290	Myb_DNA-binding (pfam00249)		Myb_DNA-binding (pfam00249)	SHAQK(y/f)F	R-R type	ATGGTGATGGAAGTGGAAAGTTGTGGCTCGTCCTGGACTAGAGAACAGGAGAAGGCATTTGAGAATGCGTTAGCAACCCACCCAGAGGATTGCAGTGATCGGTGGGAGAAAATCGCAGCTGATGTGCCTGGGAAAACTGTTGAAGATGTAAAGGACCACTATGAGCTTCTAGTAGAGGATGTCAATAGCATCGAGTCCGGCAGAGTCCCTCTACCTTCCTACCCATCTTCATCGGACGGTGGTGACCATGCCACTGACACCGGCAGCAGCGGCAAGAAGGGTGGGAACGGCGATGGCAGTCACAGTGGGAAAGCATCTCGGGCAGAACAAGAGCGCAGAAAGGGTATAGCATGGACTGAAGATGAGCACAGATTATTTCTCCTCGGACTTGATAAATAC…	873	ORF
CwMYBR17	TRINITY_DN50248_c0_g4_i1:534-1445(+)	MMTRSWTDVFPRKEAAAAPAQSYAPNWFVGEHSVGGGESWTAEENKRFEDALAKFDADVPDRWEKVAALIPGKTVGDVMSHYRELVDDVSDIEAGRIPCPVYYGPPSFTLEWESSYDADEWKNPYCASVKRSGVRASDHEKKKGVPWTEEEHKLFLLGLKKYGKGDWRNISRNFVLTRTPTQVASHAQKYFIRLNAGSKDKRRSSIHDITTVDLPDNYMPPSPSPQPSSATSQSNLATTPSLSSQFSAIVDSDQLGEVASGSNSSSQSVQNKFAVAPYIMKLQPQSSQLMNEILLSRTSTSSK	303	Myb_DNA-binding (pfam00249)		Myb_DNA-binding (pfam00249)	SHAQK(y/f)F	R-R type	ATGATGACAAGATCTTGGACGGATGTGTTTCCGCGGAAGGAGGCGGCGGCGGCGCCCGCGCAGTCGTACGCGCCGAATTGGTTCGTCGGCGAGCACAGCGTCGGCGGAGGCGAGAGCTGGACGGCCGAGGAGAACAAGCGGTTCGAGGATGCCCTAGCCAAGTTCGACGCGGACGTCCCCGACCGATGGGAAAAGGTGGCAGCTTTGATCCCCGGGAAGACGGTGGGCGATGTGATGAGCCATTACCGGGAATTAGTCGACGACGTGAGCGACATCGAGGCCGGCCGGATCCCGTGCCCTGTTTACTACGGCCCGCCGTCGTTTACCCTGGAATGGGAGAGCAGTTACGACGCCGATGAGTGGAAGAATCCCTACTGCGCCTCCGTCAAGCGATCGGGC…	912	ORF
CwMYBR18	TRINITY_DN50550_c0_g2_i2:205-786(+)	MGEGELMSMFRRQLGAPRPWTREEDKVFERALVTYPEGTPERWSAIAAELSGRSAVEAWERYQALVEDCRMIERGLVEVPDYWDAYGSDDGGDGPSYGSAWKQVQPPRGSNRGEERKRGVPWTEDEHRLFLEGLAKYGKGDWRNISRWAVKTRTPTQVASHAQKFFIRQSQNNNGGKNRESSKRKSIHDITNP	193	Myb_DNA-binding (pfam00249)		Myb_DNA-binding (pfam00249)	SHAQK(y/f)F	R-R type	ATGGGAGAAGGGGAGCTGATGTCGATGTTCCGGAGGCAGCTCGGAGCGCCGCGGCCGTGGACCCGGGAGGAGGACAAGGTGTTCGAGCGGGCGCTAGTGACCTACCCGGAGGGCACGCCGGAGCGTTGGTCGGCGATCGCGGCGGAGCTGTCTGGGAGGAGCGCCGTTGAGGCATGGGAACGGTACCAGGCGCTGGTGGAGGACTGCCGCATGATCGAGCGTGGGTTGGTCGAGGTTCCCGATTACTGGGACGCCTACGGGAGCGACGACGGCGGCGACGGGCCATCCTACGGAAGCGCGTGGAAGCAGGTGCAACCGCCCCGCGGCAGCAACAGGGGAGAGGAGCGGAAGCGTGGGGTGCCGTGGACGGAGGATGAGCACCGGTTGTTTTTGGAAGGA…	582	ORF
CwMYBR19	TRINITY_DN6734_c1_g1_i1:231-1142(-)	MMTRSWTDMLPRKEAAPQSYCPNWFVGQESNDGNRSASWTPEENKRFEDALAEVDADSPDRWEKVAALIPRKTMADVMNHYRELVDDVRDIEAGRIPCPEYYGASIFTLDWENNYDSEDWKNPYCASGKRSGVRESDHERKKGVPWTEEEHRLFLLGLKKYGKGDWRSISRNFVITRTPTQVASHAQKYFIRLNSGSKDKRRSSIHDITTVDLPDNNKPPSPSAQPSTVTSQSSLSMTPTLPSQFSAIADSDQLGEVASGFNPPSHENRFVQNQSGIDPYHMELQPQNSQLMDEILLSIRSIE	303	Myb_DNA-binding (pfam00249)		Myb_DNA-binding (pfam00249)	SHAQK(y/f)F	R-R type	ATGATGACAAGATCTTGGACGGATATGCTTCCGCGGAAGGAGGCGGCTCCGCAATCGTACTGCCCGAATTGGTTCGTCGGTCAGGAGAGCAACGACGGCAACCGGAGCGCCAGTTGGACGCCGGAGGAGAACAAGCGGTTCGAGGATGCCCTAGCGGAGGTCGATGCGGACAGCCCCGACAGGTGGGAAAAGGTGGCGGCTTTGATCCCGAGGAAGACGATGGCAGATGTGATGAACCATTACCGCGAATTGGTTGACGACGTGAGGGATATCGAGGCCGGGCGCATCCCCTGCCCCGAATACTACGGCGCTTCAATTTTTACCCTTGACTGGGAGAACAATTATGATTCCGAAGACTGGAAGAATCCCTACTGCGCCTCTGGCAAGCGATCTGGTGTC…	912	ORF
CwMYBR20	TRINITY_DN47346_c0_g1_i9:8-1135(-)	MGAPKQKWTQDEEAALKAGVNKHGAGKWRTILKDPEFSNVLRNRSNVDLKDKWRNMSVTAHGLGSREKARIALKNSRQTMKHDTTSMDVAKDVANEVLDVEPLATSSEPPQISSQKRSISRLDNLIMEAIVNLKEPTGSNKTAISSYIEDQYWPPTDFKELLSEKLKTLTASGRLIKVKRKYRIAPTSYSKEKTSKFLVEGQQGEPRPEIKPLSKSQIDAELARMRNMTAQEAAAVAAQAVAEAEAAMAEAEAAAREAEAAETDAEAAQTFAEAAMLALKKRNVPKHVRFKSVSCETAILPLLFHLAQLLFLAFFCNSVVCRRTHFFFQLITFLYMLLLGGRSTRSFLNCNLQQNTKVQKFPCCHHGQIMFVTII	375	Myb_DNA-binding (pfam00249)	LKDKW(R/K)(N/T)			TBP-like	ATGGGTGCTCCAAAGCAAAAATGGACTCAGGATGAAGAAGCAGCCCTCAAGGCTGGAGTTAATAAGCACGGGGCTGGCAAATGGCGCACAATTTTGAAAGATCCAGAATTTAGCAATGTGTTGCGTAATCGGTCTAATGTGGACCTCAAGGACAAATGGCGAAACATGAGTGTGACTGCACATGGACTGGGATCACGCGAAAAAGCCAGGATTGCCTTGAAAAATAGTCGACAAACCATGAAGCATGACACTACATCAATGGATGTAGCTAAGGATGTTGCAAATGAAGTTCTTGATGTGGAGCCTCTTGCAACATCTAGTGAGCCTCCTCAAATTTCTAGTCAGAAAAGGTCTATCAGCAGGCTAGACAATCTCATAATGGAAGCTATAGTCAATTTG…	1128	ORF
CwMYBR21	TRINITY_DN47661_c0_g2_i1:224-1060(-)	MGAPKQKWTAEEEEALRAGVDKHGAGKWRTIQKDPEFSGCLSTRSNIDLKDKWRNMSISASGQGSREKMRTPKPKPLSSIPVSNSPSAASTPFPHKDSAPTTADATKSAQDAKNPPRYTALIIEAITSMQEPNGVEIGAIFSFIERRQEVPQNFRRVLSSKLRRLVAQNKIERFQKGYRLKDSSFATKTTPILKPKDPVNRTRVPQNSSSAKAMDPIEEAAITAAYKIADSEAKSFLASEAVKEAEKIAQMAEETDSLLLLAKEIFERCSRCEIVTIA	278	Myb_DNA-binding (pfam00249)	LKDKW(R/K)(N/T)			TBP-like	ATGGGAGCCCCGAAGCAGAAATGGACCGCGGAGGAAGAGGAGGCGCTGCGTGCTGGCGTGGACAAGCACGGCGCCGGGAAATGGAGGACCATCCAAAAGGATCCCGAGTTCAGCGGCTGCCTGTCCACCCGATCAAACATTGACCTCAAGGACAAATGGAGGAATATGAGCATTAGTGCCAGTGGCCAAGGTTCTAGAGAAAAGATGAGAACACCAAAGCCAAAGCCTCTTTCATCCATTCCAGTATCCAACTCCCCAAGCGCTGCTTCCACTCCCTTCCCACATAAAGATTCAGCACCTACAACTGCAGATGCTACAAAAAGTGCACAAGATGCAAAAAATCCTCCCCGATACACTGCTTTAATAATTGAGGCAATTACTTCAATGCAAGAACCAAAT…	837	ORF
CwMYBR22	TRINITY_DN40420_c0_g1_i1:233-961(+)	MDPNNVENNNNSNSTSRQRLRWTNELHQRFVDAVTKLGGPDRATPKGVLRVMGVSGLTIYHVKSHLQKYRLAKCVPDFSADGTISERKDVGDLISGLESTSGMQITEALKIQMEVQKRLQEQLEIQRQLQQRIEAQGEYLKKIIEEQERISSVLAETSGARTAAPISNDLCLDSAKTDPSTPVATSESLEEDQSASCSHEATCRLFQGLSNDSLSSAREPTTPDSGDHSNSPYRETGQAASP	242	Myb_DNA-binding (pfam00249)	SHLQK/MxR	Myb_CC_LHEQLE (pfam14379)		Myb_CC	ATGGACCCAAATAACGTAGAGAACAACAATAATTCTAATTCGACTTCAAGACAACGCTTACGCTGGACAAATGAGCTCCACCAACGTTTTGTAGATGCAGTAACAAAGCTTGGTGGACCAGATAGAGCAACTCCTAAAGGAGTCCTTCGAGTTATGGGTGTGTCTGGACTAACTATTTATCATGTTAAGAGTCACTTACAGAAATATCGGCTTGCAAAGTGCGTGCCTGACTTTTCAGCTGATGGTACAATATCTGAAAGAAAAGATGTAGGGGACTTGATTTCAGGACTTGAAAGCACTTCTGGGATGCAAATTACTGAAGCACTCAAAATACAGATGGAGGTGCAAAAACGGCTTCAAGAACAATTAGAGATTCAAAGACAGTTACAACAAAGAATT…	729	ORF
CwMYBR23	TRINITY_DN45586_c0_g1_i1:63-1184(+)	MYQHQSHQSRTGLLSFRTPCPSERHLFLQRGSASGESGLVLSTDVKPRLKWTPELHERFIDAVNQLGGADEATPKTIIRLMGIPGLTLYHLKSHLQKYRLGKNLQAQTSTGSKKNFFSCTIPAERTEDDGSATNIVEPVKKKTMQVNEALRMQIEVQQKLHEQLEVQRHLQFQIEAQGKYLQSVLEKAEETLRQQNLGSSGLLQFSSEFTSNSSFPVAEGNARQHMLQLNPTQLADCSVDSCLTTSEGSRKDQDTHDASADHQEGFSLCMKQFGGHAKFKHTQHAWCSDPIEPKKTLSISKDSASKNKFLEHPSNKRAEVQHDRRRQPDGFDLPCLTIDLELKIHEDSGGASGCKQFDLNGFSGVNTGKGGPF	373	Myb_DNA-binding (pfam00249)	SHLQK/MxR	Myb_CC_LHEQLE (pfam14379)		Myb_CC	ATGTATCAGCATCAATCTCATCAAAGCCGAACTGGCCTCCTTTCTTTTAGGACACCATGTCCTTCGGAGAGACACTTGTTTTTGCAAAGAGGAAGTGCCTCAGGGGAGTCTGGACTAGTTCTTTCAACCGATGTCAAGCCTCGATTAAAATGGACCCCTGAGCTCCATGAAAGATTTATCGACGCTGTGAATCAGCTAGGTGGAGCAGATGAGGCTACCCCGAAGACGATCATTAGGCTGATGGGCATTCCAGGACTCACTCTGTATCATCTCAAAAGTCATCTTCAGAAATACAGGCTCGGTAAAAATCTGCAGGCTCAAACAAGCACTGGAAGCAAGAAGAATTTTTTTAGCTGTACGATACCAGCAGAGAGAACAGAGGACGATGGATCAGCAACA…	1122	ORF
CwMYBR24	TRINITY_DN45586_c0_g2_i1:158-1306(+)	MYHQHQPQQTHSSLVSSRTPYPSERHLFLQRGSVPGESGLVLSTDAKPRLKWTPELHERFIDAVNQLGGADKATPKTIMRLMGIPGLTLYHLKSHLQKYRLGKNLQAQTSTGSLKNFIGCTIPAERTEDSGSAITTVAPANKTMHINEALRMQIEVQQKLHEQLEVQRHLQFQIEAQGKYLQSVLEKAQETLRQQNLGSSGLEVTKLQLSELASKLSSEYINNSSFPGSEGNASQHMLQLNPSQLADCSVESCLTSSEGSQKDQDMHDASMGLRTAAVHQEGFSLCMKQFAGRSNLEHTRHAWCSDPSDQKKTLSMLKESETENKSFEHPSSKRASVQHDRRKQPDGFGLPCLTTELELKIHEDNGGASGCKQFDLNGFCWN	382	Myb_DNA-binding (pfam00249)	SHLQK/MxR	Myb_CC_LHEQLE (pfam14379)		Myb_CC	ATGTATCATCAGCATCAACCTCAACAAACCCACAGTAGCCTTGTTTCTTCTCGGACGCCGTATCCTTCAGAGAGGCACTTGTTTCTGCAAAGAGGAAGTGTCCCAGGAGAGTCTGGATTAGTTCTTTCGACTGATGCTAAGCCTAGACTAAAATGGACCCCTGAGCTCCATGAAAGGTTTATCGACGCCGTGAATCAGCTAGGCGGAGCAGACAAGGCTACTCCGAAGACGATCATGAGACTGATGGGCATTCCAGGACTCACTCTGTATCATCTGAAAAGTCATCTTCAGAAATACAGGCTTGGCAAAAACCTCCAAGCTCAAACAAGCACTGGAAGTTTAAAGAACTTTATTGGCTGTACAATACCAGCAGAGAGAACAGAGGATAGTGGATCTGCG…	1149	ORF
CwMYBR25	TRINITY_DN48286_c0_g1_i4:258-1370(-)	MFPSKKATTMNSSSHERPPSVCVQGDSGLVLTTDPKPRLRWTVELHDRFVDAVTQLGGPDKATPKTIMRVMGVKGLTLYHLKSHLQKFRLGKQPHKDPNDHNSFRNSTVDLHRNAASSSMMGRNMNENMHMMQMEVQRRLHEQLEVQKLLQMRIEAHGKYMQSILDRACKALAAENMVNSGGSFKGPAMATDGQLGAPIKELSSSMSFPSLQDLHLYGSGDQLDHHNLDHSFNFSPNSSAESIILGKSKRHSPCINVNVNGRSPLLGWGGALGPSSVDQEPSSKCDQLLHMALPVIEAGIEVNPMANVYETKPMLSLDGTLTAADEKKYDGSSSSALKHDRPSPQRRAPLGMEMISPMMAMPQARNLSYG	370	Myb_DNA-binding (pfam00249)	SHLQK/MxR	Myb_CC_LHEQLE (pfam14379)		Myb_CC	ATGTTCCCTTCCAAGAAGGCGACAACTATGAATTCATCCTCCCACGAAAGGCCTCCTTCCGTGTGCGTCCAGGGCGATTCCGGCCTCGTGCTCACCACCGATCCCAAGCCTCGCCTCCGGTGGACCGTCGAGCTCCATGACCGCTTCGTTGATGCCGTTACCCAGCTCGGAGGACCCGACAAGGCGACACCGAAAACCATCATGAGAGTTATGGGTGTGAAGGGCCTCACTCTCTACCACCTCAAGAGCCACCTTCAGAAATTTCGGCTCGGGAAGCAACCTCACAAGGATCCCAATGATCATAATTCTTTCAGGAATTCTACGGTAGATCTACACAGAAACGCAGCTTCCTCATCAATGATGGGTCGTAACATGAACGAGAACATGCACATGATGCAG…	1113	ORF
CwMYBR26	TRINITY_DN49285_c1_g3_i3:160-1176(-)	MFQSQPLSNISPIRNNSFGYNHQLEISDKVMVSNDGGNNSNNPNLASRQRLRWTNELHNCFIDAVTQLGGPDRATPKGVLRIMGVPRLTIYHVKSHLQKYRLANCIPDPSTDGVKSEIKDSGDLTSGVESSPGMQITEALKLQMEVQKRLHEQLEVQKQLQLRIEAQGKYLKKIIEEQQRLSGALAETPRAGGSTCAGSLSYDCPDVDKTDSSIPAPNSDPPTQDRDANDDHGGTVEVLKSHSIVNSFSSKTLSTDSTACVSSPSKSSKHGKSIKRQRCSMASGLAETELLSHHILESSSGSDFQQQCSLFAPNGSNFDASTTSICNNALGSGSGGDT	338	Myb_DNA-binding (pfam00249)	SHLQK/MxR	Myb_CC_LHEQLE (pfam14379)		Myb_CC	ATGTTTCAATCACAACCACTCTCTAATATAAGTCCAATCCGCAACAACTCGTTTGGTTATAACCATCAACTAGAGATAAGTGACAAGGTTATGGTCTCAAATGATGGAGGAAACAACTCTAACAATCCTAATTTGGCATCAAGGCAGCGTCTACGTTGGACAAATGAACTCCACAACTGTTTTATAGATGCAGTAACACAGCTTGGTGGGCCAGACAGAGCAACTCCAAAAGGAGTTCTTAGGATCATGGGTGTACCAAGGCTGACAATATACCATGTCAAGAGTCACTTACAGAAATACAGGCTTGCAAACTGCATACCTGATCCATCAACTGATGGTGTCAAATCTGAAATCAAAGATTCTGGCGACCTGACCTCAGGAGTTGAAAGTTCCCCTGGG…	1017	ORF
CwMYBR27	TRINITY_DN52070_c1_g1_i4:62-904(-)	MLQGGSIPDESGLFLSTDAKPRLKWTPELHDRFIEAVNQLGGADKATPKTIMRLMGIPALTLYHLKSHLQKCRLSKAQEHIGGGSKSGKSSIPICHQTVPIRECKLRHNVAAERPSETGIIRQPNRPIQITEALRMQIEVQRQLQEQLEVQRHLQLRIEAQGKYLQSVLEKAQEALGKQNQLSELVSTVSNGCLGNAVPGPEDLPSSNTSFLTSSEGLQKEGESSFLAHGFANPASCRSQGVAAAAEEADTEKLDLNVDEDDEGGAIIESKIDLNGFSGC	280	Myb_DNA-binding (pfam00249)	SHLQK/MxR	Myb_CC_LHEQLE (pfam14379)		Myb_CC	ATGCTTCAAGGAGGAAGCATTCCTGATGAGTCAGGATTGTTCTTGTCGACCGACGCAAAACCAAGGCTGAAGTGGACACCTGAGCTCCATGATAGGTTCATAGAAGCAGTTAATCAACTTGGTGGAGCAGACAAAGCTACACCAAAAACAATCATGAGACTCATGGGAATTCCTGCACTGACATTGTATCACTTGAAAAGCCATCTTCAGAAGTGCAGGCTCAGCAAAGCTCAGGAACACATTGGAGGAGGCAGTAAGAGTGGTAAGAGCAGCATCCCAATTTGCCACCAAACTGTCCCAATAAGAGAGTGCAAACTGAGACACAATGTTGCAGCAGAGAGACCGAGCGAAACCGGTATCATTCGACAACCGAATAGGCCTATTCAGATAACTGAAGCA…	843	ORF
CwMYBR28	TRINITY_DN52293_c0_g2_i6:321-1742(+)	MSSRSLITIKQINPPKGRKHAHHASPISVQLNSQHDCEEPIGGNLSSMSPSCIPTEPLKSSSFLKDLSLSLKRSSPVPEPESPLSHVSVPEFSEPIFSRCSTLCASMHSSSVNSSESCSKQNNPFLPHHMKCEQQNSSVQSSNSPLLFCEDIIVANNEDEHTDDLVEDFLNLSGDASEGIICGENYGNSALAFSEQMEFQILSEQLGIAITDNGESPALDDVYNKPEMPSLPLCSNHNQSVQSLKPPDKIQLHSSPTTAATSSANKPRLRWTVELHGRFVEAVDKLDGPEKATPKGVLKLMNVEGLTIYHVKSHLQKYRFAKYLPGTKEVGREDKKACSSGDTKATSISDDGDLEKKRSIQVTEALRIQIEVQKQLHEQLEVQRALQLKIEENARYLQK…	473	Myb_DNA-binding (pfam00249)	SHLQK/MxR	Myb_CC_LHEQLE (pfam14379)		Myb_CC	ATGAGTAGCCGCAGTTTAATCACAATTAAACAAATTAATCCTCCCAAAGGAAGAAAGCATGCTCATCATGCCTCACCGATATCAGTGCAACTTAATAGCCAACATGATTGTGAAGAACCAATAGGTGGCAATTTATCCTCCATGAGCCCCTCCTGCATTCCGACAGAACCTCTCAAATCATCCAGCTTCCTGAAGGACCTTTCTTTGTCACTCAAAAGATCAAGCCCAGTACCTGAACCAGAAAGTCCTCTTTCTCATGTATCAGTCCCTGAATTCTCTGAACCTATATTTTCTCGTTGTTCTACATTGTGTGCCAGTATGCACTCTTCATCTGTGAACAGCTCAGAGTCCTGTTCCAAGCAGAATAATCCCTTCCTTCCTCATCATATGAAATGTGAA…	1422	ORF
CwMYBR29	TRINITY_DN52861_c0_g1_i2:453-1667(-)	MSSSLPFISSSMEKKFPQLHDAQPDVKNNPVAPHYSSFVSCFPGPLSSSAPGFSSDIHHFSFSTDERNIQGLSTEGTWCADQIQGALDSSDNVIAGKNQVRSSSIELPDDINRQDEWWTDMMNDDWKELLDDTTVNESHPKVSYPAAQTSASMVNQPQIHQSVPSHSEEGFTIAGSSSATATATKPRMRWTPELHERFVEAVNQLGGSEKATPKGVLKLMKVEGLTIYHVKSHLQKYRTTRYKPDSLEGSLKTGKLGEETPSLNLKTSFDLTEALRLQMEVQKQLHEQLEIQRNLQLRIEEQGKYLQLMFEKQGMSSQKKFEVSSTLEPSISSDPAADGHLQGNQLETDVFPEAKPTDGSSNKQMAESCNAKDNKADFVVGSPFSCGGAKIHDGDGSIS…	404	Myb_DNA-binding (pfam00249)	SHLQK/MxR	Myb_CC_LHEQLE (pfam14379)		Myb_CC	ATGTCCTCATCACTACCCTTTATATCTAGTTCCATGGAAAAGAAGTTCCCCCAACTGCACGATGCTCAACCGGATGTAAAAAACAATCCTGTGGCTCCTCACTATTCTTCTTTTGTTTCCTGTTTTCCTGGGCCTCTGTCCTCATCAGCTCCAGGATTTTCTTCAGATATTCACCACTTTTCATTTTCAACTGATGAGAGGAATATACAGGGTCTATCCACTGAAGGGACCTGGTGTGCCGATCAAATTCAGGGCGCACTTGACAGTTCAGATAATGTCATTGCAGGGAAGAATCAAGTCCGTAGCAGCTCTATTGAGCTGCCTGATGATATCAATAGGCAAGATGAATGGTGGACTGATATGATGAATGATGATTGGAAGGAGCTTCTCGATGACACA…	1215	ORF
CwMYBR30	TRINITY_DN55332_c0_g1_i2:625-1521(-)	MATDASCFFTRDTYTNWNLLLIKWIVLDHINRSLRTNNLNQRLRWTTELHDRFVDAVTQLGGPDRATPKGVLRIMGVQGLTIYHVKSHLQKYRLAKYVPEASDDGIKSEKKDDENSIPGLENSSGIQITEALKLQMEVQKRLQEQLEVQRQLQLRIEAQGKYLKKIIDEQQRLSGVLSELPGSGNPALASGDHCLDSEKTDPSTPAPTSESPDQDKAVGRGQGDTDGFYKSISCDDSFSSRREPLTPDSTYHISSPSASPKPESTSKRFQVGRITGHGKSELMIPHILESSSGSDFHQ	298	Myb_DNA-binding (pfam00249)	SHLQK/MxR	Myb_CC_LHEQLE (pfam14379)		Myb_CC	ATGGCCACCGATGCTAGTTGTTTCTTTACCAGGGATACATATACCAACTGGAATTTACTGCTAATTAAATGGATTGTGTTGGATCATATCAATAGGTCTCTCAGGACCAATAACTTGAATCAGCGTTTAAGGTGGACAACTGAGTTGCACGACCGTTTTGTGGATGCTGTGACACAACTTGGTGGTCCAGATAGAGCAACTCCTAAGGGAGTTCTTAGAATCATGGGTGTTCAAGGGCTAACAATATACCATGTGAAGAGTCATCTACAGAAATATCGGCTTGCAAAGTATGTACCTGAGGCTTCAGATGATGGTATAAAGTCTGAAAAGAAAGATGATGAAAATTCAATTCCAGGCCTTGAAAACTCTTCGGGAATTCAAATAACAGAAGCACTGAAA…	897	ORF
CwMYBR31	TRINITY_DN50417_c1_g1_i3:237-1883(-)	MVGSAEEFLVWKDFPKGLKVMLLEKDESSALETKSKLEAMDYKVSLFHNEEDATEAASKRVESFHIAIVEVTDGDHCRNFKFLEMVQDLPIIVISNVHCLSTMMKCIALGATEFLQKPISEEKLRNIWQHVLHKAFNAGSSMLSKSLKPIKDSVALMLQTKAETDEPKAEVKDEQEGTSTSGRLSAPTTPQLEQAGRFQPDAELQETTNCSSANELLSSRKCSNSVSNSICVAAATTDAALPSKAEDIDVAAEEDVDSADGSKTDECSSSVKEGSVPCDSSRLHSLDKGESDADGQVKKQLLLNSPSLNGGRNNRKKIKVDWTLELHRRFVQAVEQLGVEQAIPSKILQLMKVDGLTRHNVASHLQKYRMQKRHILPKDEDRNHNHVQKGSMPRPIMAY…	548	Myb_DNA-binding (pfam00249)	SHLQK/MxR			GARP-like	ATGGTTGGCTCGGCTGAAGAATTTTTGGTGTGGAAGGATTTTCCCAAGGGCCTCAAGGTTATGCTCTTGGAGAAAGATGAATCATCTGCTTTGGAAACCAAATCCAAGCTCGAGGCGATGGATTACAAAGTTTCACTGTTTCATAACGAGGAGGATGCAACAGAAGCAGCTTCAAAGCGAGTCGAGAGCTTCCATATTGCCATTGTGGAGGTGACAGATGGTGATCATTGTAGGAATTTTAAGTTCCTTGAAATGGTTCAAGACCTTCCGATCATTGTTATTTCTAATGTTCACTGCCTAAGCACCATGATGAAATGCATAGCGCTTGGTGCGACAGAGTTTCTTCAGAAACCAATCTCTGAAGAGAAGCTCAGGAACATATGGCAACACGTCCTACAC…	1647	ORF
CwMYBR32	TRINITY_DN40059_c0_g1_i1:241-900(+)	MMTRALERRGVRDYNRSETPRIRWTQELHGLFIEVVHSLGGLNKATPKKILQLMGVKELNISHVKSHLQMYRITNSQSTVDYNSQTKQKHSRKRKGRVYTSSPLYSQDSHQNSTFNSNCIFQLPSCKQLLREWMLKNPSNHTDETVAAKEIDCELTLSSLNQYDQKAARKEETECWGTSSSADFHEREVSETRSSRDFCQHLNLELTISSSCSCPCLLL	219	Myb_DNA-binding (pfam00249)	SHLQK/MxR			GARP-like	ATGATGACGAGAGCCCTGGAGAGGAGAGGAGTGAGGGATTACAACAGATCTGAAACGCCTCGCATCAGATGGACTCAGGAGCTTCATGGCCTCTTCATTGAAGTTGTTCATAGCCTTGGAGGACTCAACAAAGCAACTCCAAAGAAAATTTTGCAGCTGATGGGAGTGAAGGAACTCAACATATCTCACGTTAAAAGCCACCTGCAAATGTACAGGATCACCAACAGCCAATCCACAGTCGATTATAACTCTCAAACTAAGCAGAAACACTCCAGAAAGAGAAAAGGAAGGGTCTACACTTCATCACCACTTTACTCTCAAGATTCACACCAAAACTCTACCTTCAACTCCAACTGCATCTTCCAACTACCTTCATGTAAGCAGTTGCTGAGAGAGTGG…	660	ORF
CwMYBR33	TRINITY_DN40059_c0_g2_i1:40-759(+)	MMMSCLEKREVRHYNRSETPRIRWTEELHSLFIQAVHSLGGCNKATPKQILQFMGVKELGISHVKSHLQMYRITSSQSTLDCTSSQSNQKHCRKRKRSAWRTSSPLLHSQDHSHQNSTFNNSKYIFQLPSFDMLLREWMLKHPISNHPNETVAVKEMDYCELTLSSLNQASILDRVDTYQKPARKEGTTEECWGTTSSVDFHEREGSVTRSRDADASRCQHLNLELTISSSSCSCQTLL	239	Myb_DNA-binding (pfam00249)	SHLQK/MxR			GARP-like	ATGATGATGAGCTGCTTGGAGAAAAGAGAGGTGAGGCATTACAACAGATCTGAAACGCCTCGCATTAGATGGACTGAAGAGCTGCATAGCCTCTTCATTCAAGCTGTTCATAGCCTCGGAGGATGCAACAAAGCAACTCCGAAGCAGATTTTGCAGTTTATGGGAGTGAAGGAACTCGGCATATCTCACGTTAAAAGCCACCTACAAATGTACAGGATCACCAGCAGCCAATCCACACTCGACTGCACCTCTTCTCAATCTAACCAAAAACATTGCAGAAAGAGAAAGAGAAGTGCCTGGAGGACTTCATCACCACTACTTCACTCTCAAGATCATTCACACCAAAACTCTACATTCAATAATTCCAAGTACATTTTCCAACTACCTTCCTTCGACATG…	720	ORF
CwMYBR34	TRINITY_DN42371_c0_g3_i11:808-1593(+)	MNLQTNDPFDFPNLPLYHNTSCYSKPSAFLGCSPVARNPSSSPSLSGCCVGSSPSAFFAVEELMGFPQMDFHSAGTFPPLPKFQSKEAFDSVLRSPMMPPQYQVQSFNNNFSEFICEEEDQQERDWDASLRNTSSPFNGCHISNSPMEKMNFQPQIRKQVPRAFLSVPTSISSGMASSNKTRIRWTPDLHQRFVECVNCLGGSEKATPKGIVKLMNSPGLTIYHVKSHLQKYRIAKHMPESAEGKFERRATASVTELDPIM	261	Myb_DNA-binding (pfam00249)	SHLQK/MxR			GARP-like	ATGAATCTCCAGACCAATGATCCATTTGATTTCCCCAACCTTCCTTTATACCACAACACCAGTTGTTACAGTAAACCATCTGCTTTCCTGGGCTGTTCTCCTGTGGCAAGAAACCCTAGTTCTTCCCCTTCATTGTCCGGCTGTTGCGTTGGGTCATCACCATCTGCTTTCTTTGCTGTTGAGGAGCTGATGGGGTTCCCTCAGATGGATTTCCACTCTGCTGGTACATTCCCTCCATTGCCCAAGTTCCAATCAAAGGAAGCTTTTGATTCGGTGTTGAGGTCTCCGATGATGCCGCCGCAATATCAAGTTCAGAGTTTCAACAATAATTTCAGTGAGTTTATCTGTGAAGAAGAGGATCAACAAGAGAGGGACTGGGATGCTTCGTTGAGGAATACA…	786	ORF
CwMYBR35	TRINITY_DN42441_c0_g1_i5:95-955(+)	MEFFSSRPDLSLQISPPNASTSGWRKHDDTMELGFPRKPPLDSTTTGASNLNVADTTVSDISNTSHQRHHQLYFHHPQQHVTREMAAPLTGIPIYHHPPSSSLIGLAANQGQLRPRYSPSSRFVSRRSMRAPRMRWTSTLHARFVHAVELLGGHERATPKSVLELMDVKDLTLAHVKSHLQMYRTVKNTDKSEAPSVPSDGSSEIFSRGENSDDNDHVGDMWSNAVPPRKSCCNGMTSSSTAGKSMKSFMDHLETTKKLEMLSELDSSSLSQTRNLNLEITLGRPH	286	Myb_DNA-binding (pfam00249)	SHLQK/MxR			GARP-like	ATGGAGTTCTTTTCTTCTCGGCCAGATCTATCACTTCAGATCAGCCCTCCAAACGCCTCCACATCAGGTTGGAGGAAGCATGATGACACCATGGAATTAGGGTTTCCGAGGAAGCCCCCCCTCGACTCCACCACCACCGGTGCCTCTAACCTTAACGTCGCCGACACCACCGTGAGCGATATTTCTAACACCTCGCATCAACGCCATCACCAGCTTTACTTCCACCACCCCCAGCAGCACGTTACTCGTGAGATGGCGGCGCCTCTGACTGGGATTCCAATCTATCATCACCCGCCTTCTTCTTCCTTGATCGGGCTCGCGGCGAACCAAGGACAGCTGCGGCCGAGATACTCGCCTTCCTCCAGGTTCGTGTCGAGGCGGAGCATGAGAGCGCCGAGG…	861	ORF
CwMYBR36	TRINITY_DN42441_c0_g2_i1:20-916(+)	MDFFSPQPDLSLQIRPPNTSTAGWRKHNEAMDLGFPRNPLDSTTTINSNPNLNTSHHHLQFHQYHHHHQLHATHDMPPLTGIPIYHHPPSSSLIGNPVMPLQLSSSSSSAEHNLVGSVASQGQLRSRYSPASRFTAKRNMRAPRMRWTSTLHARFVHAVELLGGHERATPKAVLELMDVKDLTLAHVKSHLQMYRTVKNTDKTEAPSVPSDGSLEIFSIGENSDEHDHVGDMRSNAISSRKSYYNGMTSDSAAGSMKPFEDSMEPTKNLEMLAELDSSSLSHTNLNKLNLEITLGRPH	298	Myb_DNA-binding (pfam00249)	SHLQK/MxR			GARP-like	ATGGATTTCTTTTCTCCTCAACCAGATCTATCACTTCAGATCAGGCCCCCAAACACCTCCACAGCAGGTTGGAGAAAGCATAATGAGGCCATGGACTTAGGGTTTCCAAGGAACCCCCTTGACTCTACTACCACCATCAACAGCAACCCTAATCTTAACACCTCCCATCACCACCTTCAGTTCCACCAGTACCACCACCACCATCAACTGCATGCTACTCATGATATGCCTCCTCTAACAGGAATCCCAATCTATCATCACCCACCTTCTTCTTCCTTAATTGGTAATCCGGTCATGCCGCTTCAGCTCTCTTCGTCGTCATCTTCTGCCGAGCACAATTTGGTAGGGTCTGTGGCGAGCCAAGGGCAGCTGCGGTCGAGATACTCGCCGGCCTCGAGG…	897	ORF
CwMYBR37	TRINITY_DN43150_c2_g3_i1:210-1232(-)	MELFPDLSLQISPPSTTSRASTWRNPKLGDENSELEFWRRPLDCSSTATAATDKHDATMIAITSSNCNHLDLHLHPSYSHSFHRRHHHRQGGGYNEYDNIGDIISKPIRGIPIYHNPPPPPFSLLPLRRRPSCDSSPSIAFPFAAPQLGFLPRSSPARMLSAIPRRSVRAPRMRWTTTLHARFVHAVELLGGHERATPKAVLELMDVKDLTLAHVKSHLQMYRTVKSTDKPAVSSGHSDGFENGSNGEICDDNLPEISPNPQRLGLQHGVTHNGLWSNNSSSNGGSSTGIPCESLARSLKSLKDTQSKSLEMCSDLNSSCVSETLSSSQPNLEFSLGRGQ	340	Myb_DNA-binding (pfam00249)	SHLQK/MxR			GARP-like	ATGGAGCTTTTTCCTGATTTATCTCTCCAAATTAGTCCTCCAAGCACCACCTCTCGAGCTTCGACTTGGAGGAACCCTAAGCTCGGAGACGAGAACTCTGAGCTAGAGTTTTGGAGGAGGCCTCTAGATTGTTCCTCAACCGCCACCGCCGCCACCGACAAGCATGATGCAACCATGATTGCAATTACTAGTAGCAATTGCAATCATCTTGATCTCCACCTCCACCCCTCCTATTCTCACTCTTTCCATCGCCGCCATCATCATCGCCAAGGAGGAGGTTATAATGAATACGATAACATTGGTGACATCATCAGTAAGCCGATAAGGGGGATTCCGATCTACCACAACCCTCCTCCGCCTCCCTTCTCTCTTTTACCGCTCCGACGCCGACCGTCGTGC…	1023	ORF
CwMYBR38	TRINITY_DN43558_c0_g2_i1:213-953(+)	MASSGEETSISPLKSSTEELRGGGDHEENGGSSSNSTVEESDHHRRIAGVRQYVRSKNPRLRWTPDLHLCFVRAVERLGGKARATPKLVLQLMNVKGLSIAHIKSHLQMYRSQKLDDYGQVMEHPQILHTCYNSSRSDELPWSNHRYWIFQNQVLGRAMSDAATSTTIASGLRYCNLAANSSSQKDTEAIAQHVQEGSQEPDLTLSLSVGLSKKDKRPKSLEEETVTDHSKLALSLFTSSSSKQVT	246	Myb_DNA-binding (pfam00249)	SHLQK/MxR			GARP-like	ATGGCGAGTAGCGGAGAGGAGACATCTATCAGCCCTTTGAAAAGCAGCACGGAGGAGCTCCGAGGAGGAGGTGACCATGAAGAAAACGGAGGGAGCTCGAGCAACAGCACGGTCGAGGAGAGCGATCACCATCGGAGGATCGCCGGAGTGCGCCAGTACGTCAGATCAAAGAACCCCAGGCTTCGGTGGACGCCCGATTTGCACCTTTGCTTCGTTCGCGCAGTCGAGAGGCTCGGTGGCAAAGCCAGAGCAACACCAAAGCTGGTTCTTCAACTGATGAATGTAAAGGGCCTCAGCATAGCTCATATCAAGAGTCATCTGCAGATGTATAGAAGCCAGAAGCTGGATGATTACGGTCAAGTTATGGAGCATCCACAAATTCTACATACATGTTATAAC…	741	ORF
CwMYBR39	TRINITY_DN45534_c0_g1_i9:139-849(+)	MGNCGKNGAVRQYIRSKVPRLKWTPELHHSFLHAVRSLGGHDKATPKLVLQLMDVKGLTISHVKSHLQMYRSMRNDIGKRDLHEKKHSNKGINDEGSDEADGSGSFYPSITTKEFKSQSLYSPPSLLPLKRSSPKSGECRAQFCECEVAAAEAVTSQYHCVGGDNYKQGGKGIKGNGIAGLSWQRDCDEQSRRKDLAMSEAHRYHPSNLKVLGVVLQESEPFKVSLKSERDLFLPL	236	Myb_DNA-binding (pfam00249)	SHLQK/MxR			GARP-like	ATGGGGAATTGTGGAAAGAATGGAGCCGTGAGACAGTACATTAGATCGAAGGTCCCTCGCCTGAAATGGACGCCGGAGCTCCACCACTCCTTCCTCCATGCCGTCAGGAGTCTCGGAGGCCATGACAAGGCAACACCGAAGCTTGTGCTCCAGTTGATGGATGTCAAAGGACTCACTATTTCCCATGTCAAGAGTCACCTTCAGATGTATAGAAGCATGAGGAATGACATAGGGAAAAGAGATTTGCATGAGAAGAAGCACTCAAATAAAGGCATCAATGATGAAGGTTCTGATGAGGCAGATGGGAGTGGCTCTTTCTACCCCTCAATCACCACAAAGGAGTTCAAGTCCCAGTCCTTGTACTCTCCTCCCTCTCTTCTCCCTCTGAAAAGGAGCAGC…	711	ORF
CwMYBR40	TRINITY_DN49363_c0_g1_i2:185-1045(+)	MATISFPDLSLHIHPPSRGVFDQHDTSFAHHNESDTTTNHVDEVRREPMLSLGHHDHPHHQHLDHHPLQIYRLKRNSRSGQGGRRSVRAPRMRWTTTLHAHFVHAVELLGGHERATPKSVLELMNVKDLTLAHVKSHLQMYRTVKSTDHRADTAVAGQDQMGWNQKSADHEEGPNEHKVAGNDMSMMNSYYRVVTNPNSCDYSSSFTTATQLLLLPSSPRDILRSTIGYTCKSLIRQHLLSPDYFKTKSLCGNGRDQVLVENLLKQSQEIEMISNSMPNLDMTLGR	286	Myb_DNA-binding (pfam00249)	SHLQK/MxR			GARP-like	ATGGCAACCATCTCATTTCCGGATCTCTCGCTTCACATCCATCCCCCCTCAAGAGGCGTTTTCGATCAACACGACACAAGTTTTGCCCATCACAATGAAAGTGACACAACCACAAACCATGTTGATGAAGTCAGGAGGGAGCCCATGCTTAGCTTAGGGCACCATGATCATCCTCACCACCAACACCTTGATCATCACCCGTTGCAAATCTACAGACTTAAGCGCAATTCAAGGTCCGGGCAGGGAGGGAGGAGGAGCGTAAGGGCTCCGAGAATGCGGTGGACCACCACCCTCCATGCTCATTTCGTCCACGCGGTGGAGCTCCTCGGTGGTCATGAGAGAGCTACACCAAAGTCAGTTTTGGAGCTGATGAATGTGAAAGATCTTACACTGGCTCAT…	861	ORF
CwMYBR41	TRINITY_DN51697_c0_g1_i3:74-2044(-)	MILEERKGSRRDQFPVGMRVLAVDDDLLCLKLLEALLLRCQYHVTTTDKAITALNLLRENKDRFDLVISDVHMPDMDGFKLLELVGLEMDLPVIMLSANGATQTVMKGISHGACDYLLKPVRIEELRNIWQHVIRRRRFESHKTQVAGDGNEADDLNGKINKKRKDQKEPTDEDDSDDNTQENDDPSCQKKPRVVWTIELHRKFVAAVNQLGIEKAVPKKILDLMNVEKLTRENVASHLQKYRLYLKRLSLVAGQQASMVASVGGRHLSYLNMASLNGFRNYYTIGGSRQLPTIGSLRSNGVHGGMNSQPTIGMQGLLPSPTVHLNGMHRSTGNPCINDLGKIQGISLLGNHQMNLLQGVPMNSELEQLQHSKLVQEPKNQLPAGFSSSELAANSFQNV…	656	Myb_DNA-binding (pfam00249)	SHLQK/MxR			GARP-like	ATGATTTTGGAGGAGAGGAAGGGGAGTAGGAGGGATCAGTTCCCTGTGGGCATGCGTGTTCTTGCGGTGGATGACGACCTTCTCTGTCTCAAGTTGTTGGAGGCCCTTCTTCTCCGCTGCCAGTACCATGTTACGACGACCGATAAAGCGATCACGGCACTGAACTTATTAAGAGAGAACAAAGACAGATTTGATCTGGTTATCAGCGACGTGCACATGCCGGACATGGATGGATTCAAGCTTCTAGAGCTTGTGGGGCTCGAGATGGACTTGCCGGTTATCATGTTGTCTGCAAACGGCGCCACCCAAACTGTGATGAAGGGAATCAGTCACGGTGCTTGTGACTACCTGCTGAAGCCAGTGCGGATCGAAGAACTGAGGAACATATGGCAACATGTT…	1971	ORF
CwMYBR42	TRINITY_DN52130_c0_g1_i4:243-2300(+)	MHSWRTTVEEGKGGSLLMGRGDGQNEQFPVGMRVLAVDDDPTCLKVLEAMLLRCRYSVTTTNQATSALELLREKKNRFDLVISDVHMPDMDGFRLLELVGLEMDLPVIMLSVNGETKTVMKGITHGACDYLLKPVRIEELKNIWQHVVRRRKLAHKEYDHFDDGEESDKLQIVSKESADGLNMNSSPNCNEKFNRKRKDQNDEGDDNSEENMLENDDTTTQKKPRVVWSIDLHRKFVAAVNQLGIDKAVPKRILELMNVEKLTRENVASHLQKYRLYLKRLSAAANQQVNMVAAFGGRNSYLSSLDGFGSFHALGASGQLQALRSLQPCEAFVKANTSGLGIHDLSSSRIIKVGSSNTIIPSADISRLPPVIHASNQHGRLLQGFPTSLELEQMQLKRI…	685	Myb_DNA-binding (pfam00249)	SHLQK/MxR			GARP-like	ATGCATTCCTGGCGCACGACGGTGGAAGAAGGGAAAGGGGGCTCGCTGTTGATGGGGAGGGGCGACGGACAGAACGAGCAGTTCCCTGTAGGCATGCGTGTCCTCGCCGTCGACGACGATCCCACTTGCCTCAAAGTGTTGGAGGCCATGCTGCTTCGATGCCGATACAGTGTTACAACTACGAATCAGGCTACTTCGGCGCTGGAGTTGCTGAGGGAGAAGAAGAACAGATTTGATCTAGTTATCAGTGATGTGCATATGCCAGACATGGATGGGTTCAGGCTTCTAGAGCTCGTGGGACTCGAGATGGACCTTCCTGTCATCATGCTCTCTGTGAATGGTGAGACCAAAACTGTAATGAAAGGCATAACTCATGGTGCTTGTGACTATTTGCTCAAA…	2058	ORF
CwMYBR43	TRINITY_DN56494_c3_g2_i13:166-2514(+)	MLDSGGAAAAPAEFPAGLRVLLVDDDATCLKILDRMLRKCLYHVTTCSRAEAALNILRANKGCFDLVLSDVYMPDMDGFKLLEHIGLEMDLPVIMMSSDDHKDVVMKGVTHGACDYIIKPVRMESLKNIWQHVVRKKRSGLKDLENSGSLEDNDRQRGGADEGDNASSACAGSWKSAKRKKEEVKDDDDEDEEASEEHEDPSHSKKPRVVWSVDLHQKFVNAVNQLGVDKAVPKKILELMNVAGLTRENVASHLQKYRLYLRRVSMPQHQGRLDSHFASGHDASYDPVSLIDGFDVQGLAAVSQIPPQGRAAIHHPGPRSNMNVIISASAVDQLGLIASGVQLANTQQMNNKRISNPQTPSNNIQLSQFGQTPSAVQPYGSMNLQFGEGMPNFLTSSQP…	782	Myb_DNA-binding (pfam00249)	SHLQK/MxR			GARP-like	ATGCTGGATTCGGGCGGAGCCGCTGCGGCGCCGGCGGAGTTCCCCGCCGGCCTCCGGGTGCTCCTCGTCGACGATGACGCCACCTGCCTCAAGATCCTCGACCGGATGCTCCGCAAGTGCCTCTACCACGTGACGACTTGCTCCCGGGCGGAGGCGGCGCTTAATATCCTTCGCGCCAACAAGGGGTGCTTCGATTTGGTGCTCTCCGATGTTTACATGCCCGACATGGACGGATTCAAGTTGCTGGAGCACATCGGGTTGGAGATGGATCTCCCCGTCATCATGATGTCTTCGGATGACCATAAAGACGTCGTCATGAAAGGTGTCACCCATGGTGCCTGCGACTACATCATCAAGCCGGTGAGGATGGAGTCGTTGAAGAACATATGGCAGCATGTG…	2349	ORF
