# Supplementary material for: Identification and Analysis of MYB Gene Family for Discovering Potential Regulators Responding to Abiotic Stresses in Curcuma wenyujin
Source: Front Genet. 2022 Apr 25;13:894928. doi: 10.3389/fgene.2022.894928 (PMC9081655; doi:10.3389/fgene.2022.894928)
Supplement: Supplementary file 1 [file DataSheet1.ZIP › Table S4.xlsx]

## Sheet: Sheet1
Table S4 Sequences of 3R/4R MYB genes in Curcuma wenyujin
Name	Transcript ID	Amino acid sequence	Length	Subfamily	Coding sequence	Length	Completeness
CwMYB3R1	TRINITY_DN52179_c0_g2_i1:144-3308(-)	MASNKGKGAQKDEGSSSSNALDASGNEIQRQRSLNGRTTGPTRRSTKGQWTNEEDAILCKAVQSFKGKNWKKIAECFPDRTDVQCLHRWQKVLNPELVKGPWSKEEDEIIIEMVKKFGPKKWSAIAQALPGRIGKQCRERWHNHLNPSINREPWTQEEEITLIHAHQFYGNKWAELTKFLPGRTDNAIKNHWNSSVKKKISSYSASGLLSQFKGLSHAESPQLVDIQTPNESDIKERLEIEDSSDHCETSSANLVCSQSDGELINAAPMDDEMKFDTDISGKDFQDSNFAMCMKEYYACLEEYTSAVSEAQCDISASTSLILEAIPAKIAEEVTAYQLPNNSSAEVSQKLLELPETSEYQKLCIRNNVSESALWLNLLDHTNQNNLLVCGTSCFNNNPY…	1054	3R	ATGGCGAGTAATAAGGGGAAAGGTGCTCAGAAAGATGAAGGATCTTCTTCCAGCAATGCCCTTGATGCTAGTGGTAATGAAATCCAGAGACAAAGATCGTTAAATGGGAGGACGACTGGTCCAACACGCCGGTCAACCAAAGGACAATGGACAAATGAGGAGGATGCCATATTGTGCAAAGCTGTCCAGAGTTTTAAAGGCAAAAACTGGAAAAAGATAGCTGAATGCTTTCCAGATAGGACTGACGTCCAATGCCTACATAGGTGGCAAAAAGTTTTGAATCCAGAGCTTGTGAAAGGACCATGGTCAAAGGAGGAAGATGAAATTATAATTGAAATGGTCAAGAAGTTTGGACCCAAAAAATGGTCGGCAATTGCACAAGCATTACCTGGACGCATT…	3165	ORF
CwMYB3R2	TRINITY_DN53172_c0_g2_i2:451-2154(-)	MGDGGAMAVGVMKIEQSCVENKQPGAASSSSMSEGSYGFSGMSPSVCSSSRSSPSNRRTSGPIRRAKGGWTPQEDETLRRAVEVYKGRCWKKIAESFPNRTEVQCLHRWQKVLNPELIKGPWTQEEDGQIISLVAKYGPSKWSTIAKSLPGRIGKQCRERWHNHLDPTIRKDAWTSQEELALMNAHCMYGNRWAEIAKVLPGRTDNSIKNHWNSSLKKKSDFFLATGKLPPVPKAEIFDGPKDISNIGSGNTLLTPRDSTENGTRALSGSASSSDSGLHSEAFRLDGQKNWLQLSLAHNPKADTSTTIMVNQVHDPNSQSNMHTPVSEICNGYERGKELADHENIMETDQLNDASQLTQHEESPLGHGCSLFYKPPQLQDVCLSAVSTLSYDLIEKQFH…	567	3R	ATGGGAGATGGTGGCGCCATGGCTGTCGGAGTAATGAAGATTGAGCAGAGTTGTGTAGAGAACAAGCAACCGGGGGCTGCTTCGAGCTCGTCCATGTCCGAAGGAAGTTATGGGTTTTCTGGGATGTCTCCTTCTGTTTGTAGCTCCTCAAGGTCTTCCCCATCCAATAGGAGAACTAGTGGTCCAATAAGGCGAGCTAAGGGTGGCTGGACACCACAAGAGGATGAGACATTAAGGAGAGCTGTTGAAGTCTACAAAGGAAGGTGTTGGAAAAAAATAGCTGAATCTTTTCCAAATAGAACAGAAGTTCAATGTCTTCATCGGTGGCAAAAAGTTCTCAATCCTGAACTTATTAAAGGTCCATGGACTCAAGAGGAAGATGGGCAAATAATTAGTCTT…	1704	ORF
CwMYB4R1	TRINITY_DN52127_c1_g1_i17:664-3582(-)	MEFPKEHGHNDTQLKPVDYEACNSNDRSLVPSMFPKSVQNFVVALKRNRLYQKFIRRKLIEIEANIEKNKELKQRVKCLMDFQTVCKRKATMTTCQKKDPRVILISAKKPMPDKSSKAMLKKVPALCFGPDENYHVSTYRMVLERFPVSLNKRPWSKIEKDNLAKGIKQQYQEMLLLNSMNMESDKECASDSNLMSAVTLSHLEFTPEMSRSFIPMVNWDRLASMYIMGRSGAECEARWLNCEDSMINHEPWTAEEDKKLLCILQERGIYNWIEISITLGTHRTPFQCLVRYQRSLNPHILNKDWTEEEDAQLRAAVENYGENNWQIVASCLEGRLGNQCSNRWYRTLNPARKKVGRWSVDEDKRLKVAVLLFGAKNWGKIAQFIPGRTQIQCRERWLN…	972	4R	ATGGAGTTCCCTAAAGAACATGGGCACAATGATACTCAATTGAAACCTGTAGATTATGAAGCATGCAATTCGAATGATAGGAGTTTGGTGCCCTCAATGTTCCCCAAATCTGTTCAAAATTTTGTTGTTGCTCTCAAGAGGAACCGATTGTATCAAAAGTTTATTAGGAGGAAGCTGATAGAAATTGAAGCAAATATTGAAAAAAATAAGGAACTGAAACAACGAGTTAAATGTCTTATGGACTTTCAGACTGTATGCAAAAGGAAAGCGACAATGACTACATGTCAAAAAAAGGATCCTCGTGTCATATTAATATCTGCAAAGAAGCCCATGCCTGACAAATCTTCAAAGGCAATGTTGAAGAAAGTTCCTGCTTTATGTTTTGGCCCAGATGAAAAC…	2919	ORF
